# Supplementary material for: Trends in incidence, prevalence, and disability-adjusted life years of schizophrenia in China from 1990 to 2021, with projections for 2022-2050
Source: Front Psychiatry. 2025 Sep 4;16:1651350. doi: 10.3389/fpsyt.2025.1651350 (PMC12443762; doi:10.3389/fpsyt.2025.1651350)
Supplement: Supplementary file 1 [file Table1.xlsx]

## Sheet: Sheet1
	mean	sd	lower_ci	upper_ci	region	sex	measure_name	age
1990	220.25	0.25	219.75	220.75	china	male	DALYs (Disability-Adjusted Life Years)	10-39years
1991	219.85	0.25	219.36	220.33	china	male	DALYs (Disability-Adjusted Life Years)	10-39years
1992	219.96	0.25	219.48	220.45	china	male	DALYs (Disability-Adjusted Life Years)	10-39years
1993	219.94	0.24	219.46	220.42	china	male	DALYs (Disability-Adjusted Life Years)	10-39years
1994	220.02	0.24	219.55	220.5	china	male	DALYs (Disability-Adjusted Life Years)	10-39years
1995	220.11	0.24	219.63	220.59	china	male	DALYs (Disability-Adjusted Life Years)	10-39years
1996	219.95	0.24	219.47	220.43	china	male	DALYs (Disability-Adjusted Life Years)	10-39years
1997	220.1	0.24	219.63	220.58	china	male	DALYs (Disability-Adjusted Life Years)	10-39years
1998	220.3	0.24	219.83	220.78	china	male	DALYs (Disability-Adjusted Life Years)	10-39years
1999	220.41	0.24	219.94	220.88	china	male	DALYs (Disability-Adjusted Life Years)	10-39years
2000	220.5	0.24	220.03	220.97	china	male	DALYs (Disability-Adjusted Life Years)	10-39years
2001	220.72	0.24	220.25	221.19	china	male	DALYs (Disability-Adjusted Life Years)	10-39years
2002	220.73	0.24	220.26	221.19	china	male	DALYs (Disability-Adjusted Life Years)	10-39years
2003	221.09	0.24	220.61	221.56	china	male	DALYs (Disability-Adjusted Life Years)	10-39years
2004	221.35	0.24	220.88	221.83	china	male	DALYs (Disability-Adjusted Life Years)	10-39years
2005	221.54	0.24	221.07	222.02	china	male	DALYs (Disability-Adjusted Life Years)	10-39years
2006	221.95	0.24	221.47	222.43	china	male	DALYs (Disability-Adjusted Life Years)	10-39years
2007	222.62	0.24	222.14	223.1	china	male	DALYs (Disability-Adjusted Life Years)	10-39years
2008	223.5	0.25	223.01	223.98	china	male	DALYs (Disability-Adjusted Life Years)	10-39years
2009	223.87	0.25	223.39	224.36	china	male	DALYs (Disability-Adjusted Life Years)	10-39years
2010	224.21	0.25	223.73	224.7	china	male	DALYs (Disability-Adjusted Life Years)	10-39years
2011	224.09	0.25	223.6	224.58	china	male	DALYs (Disability-Adjusted Life Years)	10-39years
2012	223.83	0.25	223.34	224.32	china	male	DALYs (Disability-Adjusted Life Years)	10-39years
2013	223.17	0.25	222.68	223.66	china	male	DALYs (Disability-Adjusted Life Years)	10-39years
2014	222.59	0.25	222.1	223.08	china	male	DALYs (Disability-Adjusted Life Years)	10-39years
2015	222.5	0.25	222.01	222.99	china	male	DALYs (Disability-Adjusted Life Years)	10-39years
2016	223.03	0.25	222.54	223.53	china	male	DALYs (Disability-Adjusted Life Years)	10-39years
2017	224.06	0.25	223.57	224.56	china	male	DALYs (Disability-Adjusted Life Years)	10-39years
2018	225.5	0.26	225	226.01	china	male	DALYs (Disability-Adjusted Life Years)	10-39years
2019	227.03	0.26	226.52	227.53	china	male	DALYs (Disability-Adjusted Life Years)	10-39years
2020	230.3	0.26	229.78	230.81	china	male	DALYs (Disability-Adjusted Life Years)	10-39years
2021	230	0.27	229.48	230.53	china	male	DALYs (Disability-Adjusted Life Years)	10-39years
2022	231.89	1.98	228.01	235.77	china	male	DALYs (Disability-Adjusted Life Years)	10-39years
2023	233.24	3.03	227.3	239.17	china	male	DALYs (Disability-Adjusted Life Years)	10-39years
2024	234.63	4.36	226.09	243.18	china	male	DALYs (Disability-Adjusted Life Years)	10-39years
2025	236.07	5.92	224.48	247.67	china	male	DALYs (Disability-Adjusted Life Years)	10-39years
2026	237.55	7.67	222.51	252.6	china	male	DALYs (Disability-Adjusted Life Years)	10-39years
2027	239.11	9.63	220.24	257.98	china	male	DALYs (Disability-Adjusted Life Years)	10-39years
2028	240.72	11.75	217.69	263.75	china	male	DALYs (Disability-Adjusted Life Years)	10-39years
2029	242.38	14.03	214.88	269.88	china	male	DALYs (Disability-Adjusted Life Years)	10-39years
2030	244.1	16.47	211.82	276.39	china	male	DALYs (Disability-Adjusted Life Years)	10-39years
2031	245.9	19.07	208.52	283.28	china	male	DALYs (Disability-Adjusted Life Years)	10-39years
2032	247.8	21.85	204.98	290.61	china	male	DALYs (Disability-Adjusted Life Years)	10-39years
2033	249.76	24.78	201.19	298.33	china	male	DALYs (Disability-Adjusted Life Years)	10-39years
2034	251.74	27.87	197.12	306.37	china	male	DALYs (Disability-Adjusted Life Years)	10-39years
2035	253.76	31.12	192.77	314.75	china	male	DALYs (Disability-Adjusted Life Years)	10-39years
2036	255.83	34.53	188.15	323.51	china	male	DALYs (Disability-Adjusted Life Years)	10-39years
2037	257.99	38.13	183.26	332.71	china	male	DALYs (Disability-Adjusted Life Years)	10-39years
2038	260.2	41.9	178.09	342.32	china	male	DALYs (Disability-Adjusted Life Years)	10-39years
2039	262.44	45.84	172.6	352.27	china	male	DALYs (Disability-Adjusted Life Years)	10-39years
2040	264.68	49.95	166.78	362.57	china	male	DALYs (Disability-Adjusted Life Years)	10-39years
2041	266.94	54.24	160.63	373.26	china	male	DALYs (Disability-Adjusted Life Years)	10-39years
2042	269.25	58.73	154.14	384.36	china	male	DALYs (Disability-Adjusted Life Years)	10-39years
2043	271.59	63.42	147.3	395.88	china	male	DALYs (Disability-Adjusted Life Years)	10-39years
2044	273.95	68.29	140.09	407.8	china	male	DALYs (Disability-Adjusted Life Years)	10-39years
2045	276.32	73.37	132.51	420.12	china	male	DALYs (Disability-Adjusted Life Years)	10-39years
2046	278.7	78.65	124.54	432.86	china	male	DALYs (Disability-Adjusted Life Years)	10-39years
2047	281.11	84.15	116.18	446.03	china	male	DALYs (Disability-Adjusted Life Years)	10-39years
2048	283.53	89.85	107.42	459.64	china	male	DALYs (Disability-Adjusted Life Years)	10-39years
2049	285.98	95.77	98.26	473.69	china	male	DALYs (Disability-Adjusted Life Years)	10-39years
2050	288.44	101.91	88.7	488.19	china	male	DALYs (Disability-Adjusted Life Years)	10-39years
1990	363.53	0.57	362.42	364.64	china	male	DALYs (Disability-Adjusted Life Years)	40-59years
1991	363.45	0.55	362.37	364.53	china	male	DALYs (Disability-Adjusted Life Years)	40-59years
1992	363.58	0.54	362.52	364.64	china	male	DALYs (Disability-Adjusted Life Years)	40-59years
1993	363.5	0.53	362.46	364.54	china	male	DALYs (Disability-Adjusted Life Years)	40-59years
1994	363.59	0.52	362.57	364.62	china	male	DALYs (Disability-Adjusted Life Years)	40-59years
1995	363.66	0.52	362.65	364.67	china	male	DALYs (Disability-Adjusted Life Years)	40-59years
1996	363.46	0.51	362.46	364.46	china	male	DALYs (Disability-Adjusted Life Years)	40-59years
1997	363.36	0.5	362.37	364.34	china	male	DALYs (Disability-Adjusted Life Years)	40-59years
1998	363.17	0.5	362.19	364.14	china	male	DALYs (Disability-Adjusted Life Years)	40-59years
1999	362.99	0.49	362.02	363.95	china	male	DALYs (Disability-Adjusted Life Years)	40-59years
2000	362.88	0.49	361.92	363.84	china	male	DALYs (Disability-Adjusted Life Years)	40-59years
2001	362.48	0.49	361.52	363.43	china	male	DALYs (Disability-Adjusted Life Years)	40-59years
2002	362.39	0.48	361.45	363.33	china	male	DALYs (Disability-Adjusted Life Years)	40-59years
2003	362.29	0.47	361.37	363.21	china	male	DALYs (Disability-Adjusted Life Years)	40-59years
2004	362.19	0.46	361.29	363.09	china	male	DALYs (Disability-Adjusted Life Years)	40-59years
2005	361.93	0.45	361.05	362.82	china	male	DALYs (Disability-Adjusted Life Years)	40-59years
2006	362.62	0.44	361.75	363.49	china	male	DALYs (Disability-Adjusted Life Years)	40-59years
2007	363.34	0.44	362.48	364.19	china	male	DALYs (Disability-Adjusted Life Years)	40-59years
2008	363.64	0.43	362.8	364.49	china	male	DALYs (Disability-Adjusted Life Years)	40-59years
2009	364.39	0.43	363.56	365.22	china	male	DALYs (Disability-Adjusted Life Years)	40-59years
2010	364.81	0.42	363.99	365.63	china	male	DALYs (Disability-Adjusted Life Years)	40-59years
2011	364.52	0.42	363.7	365.33	china	male	DALYs (Disability-Adjusted Life Years)	40-59years
2012	363.62	0.41	362.82	364.43	china	male	DALYs (Disability-Adjusted Life Years)	40-59years
2013	362.15	0.41	361.35	362.95	china	male	DALYs (Disability-Adjusted Life Years)	40-59years
2014	361.34	0.41	360.54	362.13	china	male	DALYs (Disability-Adjusted Life Years)	40-59years
2015	360.95	0.4	360.16	361.74	china	male	DALYs (Disability-Adjusted Life Years)	40-59years
2016	361.42	0.41	360.62	362.21	china	male	DALYs (Disability-Adjusted Life Years)	40-59years
2017	363.43	0.41	362.63	364.23	china	male	DALYs (Disability-Adjusted Life Years)	40-59years
2018	365.9	0.41	365.09	366.7	china	male	DALYs (Disability-Adjusted Life Years)	40-59years
2019	368.82	0.41	368.01	369.63	china	male	DALYs (Disability-Adjusted Life Years)	40-59years
2020	374.67	0.42	373.85	375.49	china	male	DALYs (Disability-Adjusted Life Years)	40-59years
2021	373.98	0.42	373.15	374.81	china	male	DALYs (Disability-Adjusted Life Years)	40-59years
2022	377.71	3.71	370.44	384.97	china	male	DALYs (Disability-Adjusted Life Years)	40-59years
2023	380.43	5.55	369.55	391.31	china	male	DALYs (Disability-Adjusted Life Years)	40-59years
2024	383.2	7.92	367.68	398.71	china	male	DALYs (Disability-Adjusted Life Years)	40-59years
2025	386	10.7	365.03	406.98	china	male	DALYs (Disability-Adjusted Life Years)	40-59years
2026	388.78	13.87	361.59	415.97	china	male	DALYs (Disability-Adjusted Life Years)	40-59years
2027	391.61	17.43	357.45	425.76	china	male	DALYs (Disability-Adjusted Life Years)	40-59years
2028	394.48	21.33	352.69	436.28	china	male	DALYs (Disability-Adjusted Life Years)	40-59years
2029	397.4	25.55	347.31	447.48	china	male	DALYs (Disability-Adjusted Life Years)	40-59years
2030	400.34	30.11	341.33	459.36	china	male	DALYs (Disability-Adjusted Life Years)	40-59years
2031	403.29	35	334.69	471.88	china	male	DALYs (Disability-Adjusted Life Years)	40-59years
2032	406.28	40.23	327.42	485.13	china	male	DALYs (Disability-Adjusted Life Years)	40-59years
2033	409.3	45.8	319.53	499.07	china	male	DALYs (Disability-Adjusted Life Years)	40-59years
2034	412.35	51.7	311.01	513.69	china	male	DALYs (Disability-Adjusted Life Years)	40-59years
2035	415.43	57.94	301.86	528.99	china	male	DALYs (Disability-Adjusted Life Years)	40-59years
2036	418.51	64.52	292.05	544.96	china	male	DALYs (Disability-Adjusted Life Years)	40-59years
2037	421.61	71.45	281.57	561.64	china	male	DALYs (Disability-Adjusted Life Years)	40-59years
2038	424.73	78.72	270.45	579.02	china	male	DALYs (Disability-Adjusted Life Years)	40-59years
2039	427.88	86.33	258.68	597.09	china	male	DALYs (Disability-Adjusted Life Years)	40-59years
2040	431.05	94.28	246.27	615.84	china	male	DALYs (Disability-Adjusted Life Years)	40-59years
2041	434.25	102.57	233.23	635.27	china	male	DALYs (Disability-Adjusted Life Years)	40-59years
2042	437.47	111.18	219.55	655.39	china	male	DALYs (Disability-Adjusted Life Years)	40-59years
2043	440.71	120.14	205.24	676.18	china	male	DALYs (Disability-Adjusted Life Years)	40-59years
2044	443.98	129.43	190.31	697.65	china	male	DALYs (Disability-Adjusted Life Years)	40-59years
2045	447.27	139.05	174.74	719.8	china	male	DALYs (Disability-Adjusted Life Years)	40-59years
2046	450.59	149.01	158.53	742.64	china	male	DALYs (Disability-Adjusted Life Years)	40-59years
2047	453.93	159.3	141.7	766.15	china	male	DALYs (Disability-Adjusted Life Years)	40-59years
2048	457.29	169.94	124.22	790.36	china	male	DALYs (Disability-Adjusted Life Years)	40-59years
2049	460.68	180.91	106.11	815.25	china	male	DALYs (Disability-Adjusted Life Years)	40-59years
2050	464.1	192.22	87.35	840.84	china	male	DALYs (Disability-Adjusted Life Years)	40-59years
1990	202.96	0.63	201.72	204.2	china	male	DALYs (Disability-Adjusted Life Years)	60-79years
1991	203.02	0.59	201.86	204.19	china	male	DALYs (Disability-Adjusted Life Years)	60-79years
1992	202.98	0.58	201.84	204.13	china	male	DALYs (Disability-Adjusted Life Years)	60-79years
1993	202.99	0.58	201.86	204.12	china	male	DALYs (Disability-Adjusted Life Years)	60-79years
1994	203.18	0.57	202.07	204.3	china	male	DALYs (Disability-Adjusted Life Years)	60-79years
1995	203.15	0.56	202.05	204.25	china	male	DALYs (Disability-Adjusted Life Years)	60-79years
1996	203.11	0.56	202.02	204.2	china	male	DALYs (Disability-Adjusted Life Years)	60-79years
1997	203.02	0.55	201.94	204.1	china	male	DALYs (Disability-Adjusted Life Years)	60-79years
1998	202.75	0.54	201.69	203.82	china	male	DALYs (Disability-Adjusted Life Years)	60-79years
1999	202.44	0.54	201.38	203.49	china	male	DALYs (Disability-Adjusted Life Years)	60-79years
2000	202.42	0.54	201.37	203.47	china	male	DALYs (Disability-Adjusted Life Years)	60-79years
2001	202.14	0.53	201.1	203.18	china	male	DALYs (Disability-Adjusted Life Years)	60-79years
2002	201.82	0.53	200.79	202.85	china	male	DALYs (Disability-Adjusted Life Years)	60-79years
2003	201.72	0.52	200.69	202.74	china	male	DALYs (Disability-Adjusted Life Years)	60-79years
2004	201.55	0.52	200.53	202.56	china	male	DALYs (Disability-Adjusted Life Years)	60-79years
2005	201.56	0.51	200.56	202.57	china	male	DALYs (Disability-Adjusted Life Years)	60-79years
2006	201.66	0.51	200.67	202.66	china	male	DALYs (Disability-Adjusted Life Years)	60-79years
2007	201.59	0.5	200.61	202.57	china	male	DALYs (Disability-Adjusted Life Years)	60-79years
2008	202.31	0.49	201.34	203.27	china	male	DALYs (Disability-Adjusted Life Years)	60-79years
2009	202.2	0.48	201.26	203.15	china	male	DALYs (Disability-Adjusted Life Years)	60-79years
2010	202.34	0.47	201.41	203.27	china	male	DALYs (Disability-Adjusted Life Years)	60-79years
2011	202.1	0.47	201.19	203.01	china	male	DALYs (Disability-Adjusted Life Years)	60-79years
2012	201.83	0.46	200.93	202.72	china	male	DALYs (Disability-Adjusted Life Years)	60-79years
2013	201.52	0.45	200.65	202.4	china	male	DALYs (Disability-Adjusted Life Years)	60-79years
2014	201.38	0.44	200.52	202.23	china	male	DALYs (Disability-Adjusted Life Years)	60-79years
2015	201.08	0.43	200.24	201.91	china	male	DALYs (Disability-Adjusted Life Years)	60-79years
2016	201.31	0.42	200.49	202.13	china	male	DALYs (Disability-Adjusted Life Years)	60-79years
2017	202.41	0.41	201.6	203.22	china	male	DALYs (Disability-Adjusted Life Years)	60-79years
2018	203.74	0.41	202.94	204.55	china	male	DALYs (Disability-Adjusted Life Years)	60-79years
2019	205.22	0.41	204.42	206.03	china	male	DALYs (Disability-Adjusted Life Years)	60-79years
2020	208.05	0.41	207.24	208.86	china	male	DALYs (Disability-Adjusted Life Years)	60-79years
2021	208.46	0.42	207.64	209.29	china	male	DALYs (Disability-Adjusted Life Years)	60-79years
2022	210.36	2.37	205.71	215.02	china	male	DALYs (Disability-Adjusted Life Years)	60-79years
2023	212.03	3.43	205.3	218.76	china	male	DALYs (Disability-Adjusted Life Years)	60-79years
2024	213.71	4.8	204.29	223.13	china	male	DALYs (Disability-Adjusted Life Years)	60-79years
2025	215.4	6.43	202.8	228.01	china	male	DALYs (Disability-Adjusted Life Years)	60-79years
2026	217.09	8.3	200.83	233.35	china	male	DALYs (Disability-Adjusted Life Years)	60-79years
2027	218.8	10.39	198.44	239.17	china	male	DALYs (Disability-Adjusted Life Years)	60-79years
2028	220.54	12.7	195.65	245.42	china	male	DALYs (Disability-Adjusted Life Years)	60-79years
2029	222.29	15.2	192.49	252.08	china	male	DALYs (Disability-Adjusted Life Years)	60-79years
2030	224.05	17.91	188.95	259.15	china	male	DALYs (Disability-Adjusted Life Years)	60-79years
2031	225.82	20.82	185.03	266.62	china	male	DALYs (Disability-Adjusted Life Years)	60-79years
2032	227.62	23.93	180.72	274.51	china	male	DALYs (Disability-Adjusted Life Years)	60-79years
2033	229.43	27.24	176.05	282.81	china	male	DALYs (Disability-Adjusted Life Years)	60-79years
2034	231.26	30.75	171	291.52	china	male	DALYs (Disability-Adjusted Life Years)	60-79years
2035	233.11	34.45	165.58	300.63	china	male	DALYs (Disability-Adjusted Life Years)	60-79years
2036	234.96	38.35	159.79	310.13	china	male	DALYs (Disability-Adjusted Life Years)	60-79years
2037	236.83	42.46	153.62	320.04	china	male	DALYs (Disability-Adjusted Life Years)	60-79years
2038	238.71	46.76	147.07	330.36	china	male	DALYs (Disability-Adjusted Life Years)	60-79years
2039	240.61	51.25	140.16	341.07	china	male	DALYs (Disability-Adjusted Life Years)	60-79years
2040	242.53	55.95	132.88	352.18	china	male	DALYs (Disability-Adjusted Life Years)	60-79years
2041	244.46	60.83	125.23	363.69	china	male	DALYs (Disability-Adjusted Life Years)	60-79years
2042	246.4	65.92	117.21	375.6	china	male	DALYs (Disability-Adjusted Life Years)	60-79years
2043	248.36	71.2	108.82	387.91	china	male	DALYs (Disability-Adjusted Life Years)	60-79years
2044	250.34	76.67	100.07	400.61	china	male	DALYs (Disability-Adjusted Life Years)	60-79years
2045	252.33	82.34	90.94	413.72	china	male	DALYs (Disability-Adjusted Life Years)	60-79years
2046	254.34	88.21	81.45	427.23	china	male	DALYs (Disability-Adjusted Life Years)	60-79years
2047	256.36	94.28	71.58	441.15	china	male	DALYs (Disability-Adjusted Life Years)	60-79years
2048	258.4	100.55	61.34	455.47	china	male	DALYs (Disability-Adjusted Life Years)	60-79years
2049	260.46	107.02	50.71	470.21	china	male	DALYs (Disability-Adjusted Life Years)	60-79years
2050	262.53	113.69	39.71	485.36	china	male	DALYs (Disability-Adjusted Life Years)	60-79years
1990	68.14	1.25	65.7	70.58	china	male	DALYs (Disability-Adjusted Life Years)	80+years
1991	68.42	1.07	66.33	70.52	china	male	DALYs (Disability-Adjusted Life Years)	80+years
1992	68.52	0.98	66.6	70.43	china	male	DALYs (Disability-Adjusted Life Years)	80+years
1993	68.66	0.93	66.83	70.49	china	male	DALYs (Disability-Adjusted Life Years)	80+years
1994	68.8	0.91	67.02	70.58	china	male	DALYs (Disability-Adjusted Life Years)	80+years
1995	68.84	0.89	67.09	70.59	china	male	DALYs (Disability-Adjusted Life Years)	80+years
1996	68.97	0.88	67.25	70.69	china	male	DALYs (Disability-Adjusted Life Years)	80+years
1997	69.13	0.86	67.44	70.83	china	male	DALYs (Disability-Adjusted Life Years)	80+years
1998	69.08	0.85	67.42	70.75	china	male	DALYs (Disability-Adjusted Life Years)	80+years
1999	69.12	0.84	67.48	70.76	china	male	DALYs (Disability-Adjusted Life Years)	80+years
2000	69.25	0.83	67.63	70.87	china	male	DALYs (Disability-Adjusted Life Years)	80+years
2001	69.39	0.82	67.79	70.99	china	male	DALYs (Disability-Adjusted Life Years)	80+years
2002	69.54	0.81	67.96	71.12	china	male	DALYs (Disability-Adjusted Life Years)	80+years
2003	69.75	0.8	68.18	71.31	china	male	DALYs (Disability-Adjusted Life Years)	80+years
2004	69.91	0.79	68.36	71.45	china	male	DALYs (Disability-Adjusted Life Years)	80+years
2005	70.11	0.78	68.59	71.64	china	male	DALYs (Disability-Adjusted Life Years)	80+years
2006	70.41	0.77	68.9	71.91	china	male	DALYs (Disability-Adjusted Life Years)	80+years
2007	70.66	0.75	69.19	72.14	china	male	DALYs (Disability-Adjusted Life Years)	80+years
2008	70.98	0.74	69.53	72.44	china	male	DALYs (Disability-Adjusted Life Years)	80+years
2009	71.33	0.73	69.9	72.76	china	male	DALYs (Disability-Adjusted Life Years)	80+years
2010	71.55	0.72	70.14	72.95	china	male	DALYs (Disability-Adjusted Life Years)	80+years
2011	71.79	0.7	70.41	73.17	china	male	DALYs (Disability-Adjusted Life Years)	80+years
2012	72.01	0.69	70.66	73.37	china	male	DALYs (Disability-Adjusted Life Years)	80+years
2013	72.35	0.68	71.02	73.68	china	male	DALYs (Disability-Adjusted Life Years)	80+years
2014	72.41	0.67	71.11	73.71	china	male	DALYs (Disability-Adjusted Life Years)	80+years
2015	72.73	0.65	71.45	74.01	china	male	DALYs (Disability-Adjusted Life Years)	80+years
2016	72.95	0.64	71.69	74.21	china	male	DALYs (Disability-Adjusted Life Years)	80+years
2017	73.48	0.63	72.24	74.73	china	male	DALYs (Disability-Adjusted Life Years)	80+years
2018	73.95	0.63	72.71	75.18	china	male	DALYs (Disability-Adjusted Life Years)	80+years
2019	74.32	0.63	73.1	75.55	china	male	DALYs (Disability-Adjusted Life Years)	80+years
2020	74.8	0.63	73.56	76.04	china	male	DALYs (Disability-Adjusted Life Years)	80+years
2021	75.34	0.67	74.03	76.66	china	male	DALYs (Disability-Adjusted Life Years)	80+years
2022	75.69	1.84	72.09	79.29	china	male	DALYs (Disability-Adjusted Life Years)	80+years
2023	76.14	2.41	71.43	80.86	china	male	DALYs (Disability-Adjusted Life Years)	80+years
2024	76.59	3.14	70.44	82.74	china	male	DALYs (Disability-Adjusted Life Years)	80+years
2025	77.04	4.01	69.19	84.9	china	male	DALYs (Disability-Adjusted Life Years)	80+years
2026	77.5	5	67.7	87.29	china	male	DALYs (Disability-Adjusted Life Years)	80+years
2027	77.95	6.11	65.98	89.92	china	male	DALYs (Disability-Adjusted Life Years)	80+years
2028	78.41	7.32	64.06	92.75	china	male	DALYs (Disability-Adjusted Life Years)	80+years
2029	78.86	8.63	61.95	95.78	china	male	DALYs (Disability-Adjusted Life Years)	80+years
2030	79.32	10.04	59.66	98.99	china	male	DALYs (Disability-Adjusted Life Years)	80+years
2031	79.79	11.53	57.18	102.39	china	male	DALYs (Disability-Adjusted Life Years)	80+years
2032	80.25	13.12	54.53	105.98	china	male	DALYs (Disability-Adjusted Life Years)	80+years
2033	80.72	14.8	51.71	109.73	china	male	DALYs (Disability-Adjusted Life Years)	80+years
2034	81.19	16.57	48.72	113.66	china	male	DALYs (Disability-Adjusted Life Years)	80+years
2035	81.67	18.41	45.58	117.76	china	male	DALYs (Disability-Adjusted Life Years)	80+years
2036	82.14	20.35	42.26	122.02	china	male	DALYs (Disability-Adjusted Life Years)	80+years
2037	82.62	22.36	38.79	126.45	china	male	DALYs (Disability-Adjusted Life Years)	80+years
2038	83.1	24.46	35.16	131.04	china	male	DALYs (Disability-Adjusted Life Years)	80+years
2039	83.58	26.64	31.38	135.79	china	male	DALYs (Disability-Adjusted Life Years)	80+years
2040	84.07	28.89	27.44	140.7	china	male	DALYs (Disability-Adjusted Life Years)	80+years
2041	84.56	31.23	23.34	145.78	china	male	DALYs (Disability-Adjusted Life Years)	80+years
2042	85.05	33.65	19.1	151.01	china	male	DALYs (Disability-Adjusted Life Years)	80+years
2043	85.55	36.15	14.69	156.4	china	male	DALYs (Disability-Adjusted Life Years)	80+years
2044	86.04	38.73	10.14	161.95	china	male	DALYs (Disability-Adjusted Life Years)	80+years
2045	86.54	41.39	5.43	167.66	china	male	DALYs (Disability-Adjusted Life Years)	80+years
2046	87.05	44.12	0.57	173.53	china	male	DALYs (Disability-Adjusted Life Years)	80+years
2047	87.55	46.94	-4.44	179.55	china	male	DALYs (Disability-Adjusted Life Years)	80+years
2048	88.06	49.83	-9.61	185.74	china	male	DALYs (Disability-Adjusted Life Years)	80+years
2049	88.57	52.81	-14.93	192.08	china	male	DALYs (Disability-Adjusted Life Years)	80+years
2050	89.09	55.87	-20.41	198.59	china	male	DALYs (Disability-Adjusted Life Years)	80+years
1990	327.32	0.31	326.71	327.94	china	male	Prevalence	10-39years
1991	327.15	0.31	326.55	327.75	china	male	Prevalence	10-39years
1992	326.99	0.3	326.4	327.58	china	male	Prevalence	10-39years
1993	326.88	0.3	326.29	327.47	china	male	Prevalence	10-39years
1994	326.82	0.3	326.24	327.41	china	male	Prevalence	10-39years
1995	326.84	0.3	326.25	327.42	china	male	Prevalence	10-39years
1996	326.85	0.3	326.27	327.43	china	male	Prevalence	10-39years
1997	326.83	0.3	326.24	327.41	china	male	Prevalence	10-39years
1998	326.84	0.3	326.26	327.42	china	male	Prevalence	10-39years
1999	326.92	0.29	326.34	327.49	china	male	Prevalence	10-39years
2000	327.08	0.29	326.51	327.65	china	male	Prevalence	10-39years
2001	327.29	0.29	326.71	327.86	china	male	Prevalence	10-39years
2002	327.47	0.29	326.89	328.04	china	male	Prevalence	10-39years
2003	327.64	0.29	327.06	328.21	china	male	Prevalence	10-39years
2004	327.83	0.3	327.25	328.41	china	male	Prevalence	10-39years
2005	328.08	0.3	327.5	328.67	china	male	Prevalence	10-39years
2006	328.6	0.3	328.02	329.19	china	male	Prevalence	10-39years
2007	329.43	0.3	328.84	330.02	china	male	Prevalence	10-39years
2008	330.34	0.3	329.75	330.93	china	male	Prevalence	10-39years
2009	331.1	0.3	330.5	331.69	china	male	Prevalence	10-39years
2010	331.5	0.3	330.9	332.09	china	male	Prevalence	10-39years
2011	331.32	0.3	330.72	331.91	china	male	Prevalence	10-39years
2012	330.69	0.3	330.09	331.28	china	male	Prevalence	10-39years
2013	329.93	0.31	329.33	330.53	china	male	Prevalence	10-39years
2014	329.35	0.31	328.74	329.95	china	male	Prevalence	10-39years
2015	329.23	0.31	328.63	329.83	china	male	Prevalence	10-39years
2016	330.02	0.31	329.41	330.62	china	male	Prevalence	10-39years
2017	331.7	0.31	331.09	332.31	china	male	Prevalence	10-39years
2018	333.94	0.31	333.32	334.55	china	male	Prevalence	10-39years
2019	336.36	0.32	335.74	336.98	china	male	Prevalence	10-39years
2020	341.25	0.32	340.62	341.88	china	male	Prevalence	10-39years
2021	341.19	0.33	340.55	341.82	china	male	Prevalence	10-39years
2022	343.94	2.84	338.38	349.51	china	male	Prevalence	10-39years
2023	346.12	4.36	337.58	354.66	china	male	Prevalence	10-39years
2024	348.37	6.29	336.03	360.71	china	male	Prevalence	10-39years
2025	350.69	8.56	333.92	367.47	china	male	Prevalence	10-39years
2026	353.06	11.12	331.27	374.85	china	male	Prevalence	10-39years
2027	355.56	13.96	328.19	382.93	china	male	Prevalence	10-39years
2028	358.15	17.06	324.71	391.59	china	male	Prevalence	10-39years
2029	360.82	20.4	320.84	400.8	china	male	Prevalence	10-39years
2030	363.6	23.97	316.63	410.57	china	male	Prevalence	10-39years
2031	366.5	27.77	312.06	420.93	china	male	Prevalence	10-39years
2032	369.57	31.84	307.17	431.97	china	male	Prevalence	10-39years
2033	372.75	36.15	301.9	443.6	china	male	Prevalence	10-39years
2034	375.98	40.69	296.23	455.73	china	male	Prevalence	10-39years
2035	379.27	45.47	290.15	468.39	china	male	Prevalence	10-39years
2036	382.67	50.5	283.68	481.65	china	male	Prevalence	10-39years
2037	386.22	55.81	276.84	495.6	china	male	Prevalence	10-39years
2038	389.88	61.38	269.57	510.19	china	male	Prevalence	10-39years
2039	393.59	67.22	261.84	525.34	china	male	Prevalence	10-39years
2040	397.34	73.33	253.62	541.05	china	male	Prevalence	10-39years
2041	401.17	79.72	244.92	557.42	china	male	Prevalence	10-39years
2042	405.12	86.42	235.74	574.49	china	male	Prevalence	10-39years
2043	409.14	93.43	226.03	592.26	china	male	Prevalence	10-39years
2044	413.21	100.74	215.76	610.66	china	male	Prevalence	10-39years
2045	417.31	108.37	204.91	629.71	china	male	Prevalence	10-39years
2046	421.44	116.32	193.46	649.42	china	male	Prevalence	10-39years
2047	425.61	124.6	181.4	669.83	china	male	Prevalence	10-39years
2048	429.83	133.22	168.71	690.94	china	male	Prevalence	10-39years
2049	434.08	142.19	155.4	712.76	china	male	Prevalence	10-39years
2050	438.38	151.5	141.44	735.31	china	male	Prevalence	10-39years
1990	557.99	0.7	556.61	559.37	china	male	Prevalence	40-59years
1991	558.1	0.69	556.75	559.44	china	male	Prevalence	40-59years
1992	558.1	0.68	556.77	559.42	china	male	Prevalence	40-59years
1993	558.07	0.67	556.77	559.38	china	male	Prevalence	40-59years
1994	558.01	0.65	556.73	559.29	china	male	Prevalence	40-59years
1995	557.9	0.65	556.64	559.17	china	male	Prevalence	40-59years
1996	557.69	0.64	556.44	558.94	china	male	Prevalence	40-59years
1997	557.34	0.63	556.11	558.58	china	male	Prevalence	40-59years
1998	556.97	0.62	555.75	558.18	china	male	Prevalence	40-59years
1999	556.61	0.62	555.41	557.82	china	male	Prevalence	40-59years
2000	556.37	0.61	555.17	557.57	china	male	Prevalence	40-59years
2001	556.06	0.61	554.87	557.25	china	male	Prevalence	40-59years
2002	555.57	0.6	554.4	556.74	china	male	Prevalence	40-59years
2003	555.16	0.59	554.01	556.31	china	male	Prevalence	40-59years
2004	554.89	0.57	553.76	556.01	china	male	Prevalence	40-59years
2005	554.84	0.56	553.74	555.94	china	male	Prevalence	40-59years
2006	555.3	0.55	554.22	556.39	china	male	Prevalence	40-59years
2007	556.23	0.55	555.16	557.3	china	male	Prevalence	40-59years
2008	557.24	0.54	556.19	558.29	china	male	Prevalence	40-59years
2009	558.06	0.53	557.02	559.1	china	male	Prevalence	40-59years
2010	558.5	0.52	557.48	559.53	china	male	Prevalence	40-59years
2011	557.91	0.52	556.9	558.93	china	male	Prevalence	40-59years
2012	556.51	0.51	555.51	557.52	china	male	Prevalence	40-59years
2013	554.88	0.51	553.88	555.87	china	male	Prevalence	40-59years
2014	553.58	0.5	552.59	554.56	china	male	Prevalence	40-59years
2015	553.17	0.5	552.18	554.16	china	male	Prevalence	40-59years
2016	554.38	0.51	553.39	555.37	china	male	Prevalence	40-59years
2017	557.22	0.51	556.22	558.21	china	male	Prevalence	40-59years
2018	561.21	0.51	560.21	562.21	china	male	Prevalence	40-59years
2019	565.82	0.51	564.82	566.83	china	male	Prevalence	40-59years
2020	575.35	0.52	574.33	576.37	china	male	Prevalence	40-59years
2021	574.4	0.53	573.37	575.43	china	male	Prevalence	40-59years
2022	580.4	5.61	569.39	591.4	china	male	Prevalence	40-59years
2023	584.86	8.43	568.34	601.38	china	male	Prevalence	40-59years
2024	589.41	12.04	565.81	613.01	china	male	Prevalence	40-59years
2025	594.01	16.3	562.07	625.95	china	male	Prevalence	40-59years
2026	598.59	21.15	557.14	640.04	china	male	Prevalence	40-59years
2027	603.25	26.59	551.14	655.36	china	male	Prevalence	40-59years
2028	607.99	32.56	544.18	671.81	china	male	Prevalence	40-59years
2029	612.82	39.04	536.29	689.34	china	male	Prevalence	40-59years
2030	617.69	46.03	527.46	707.92	china	male	Prevalence	40-59years
2031	622.56	53.54	517.63	727.5	china	male	Prevalence	40-59years
2032	627.51	61.59	506.8	748.22	china	male	Prevalence	40-59years
2033	632.52	70.16	495.02	770.03	china	male	Prevalence	40-59years
2034	637.6	79.25	482.27	792.93	china	male	Prevalence	40-59years
2035	642.72	88.87	468.55	816.9	china	male	Prevalence	40-59years
2036	647.86	99.02	453.78	841.94	china	male	Prevalence	40-59years
2037	653.04	109.73	437.98	868.1	china	male	Prevalence	40-59years
2038	658.26	120.97	421.16	895.36	china	male	Prevalence	40-59years
2039	663.53	132.76	403.33	923.72	china	male	Prevalence	40-59years
2040	668.83	145.08	384.49	953.17	china	male	Prevalence	40-59years
2041	674.18	157.93	364.65	983.71	china	male	Prevalence	40-59years
2042	679.57	171.31	343.8	1015.33	china	male	Prevalence	40-59years
2043	685	185.23	321.96	1048.04	china	male	Prevalence	40-59years
2044	690.48	199.68	299.12	1081.84	china	male	Prevalence	40-59years
2045	696	214.66	275.27	1116.72	china	male	Prevalence	40-59years
2046	701.56	230.18	250.42	1152.71	china	male	Prevalence	40-59years
2047	707.17	246.24	224.55	1189.79	china	male	Prevalence	40-59years
2048	712.82	262.84	197.67	1227.98	china	male	Prevalence	40-59years
2049	718.52	279.99	169.76	1267.29	china	male	Prevalence	40-59years
2050	724.27	297.68	140.82	1307.72	china	male	Prevalence	40-59years
1990	331.71	0.82	330.1	333.32	china	male	Prevalence	60-79years
1991	331.64	0.78	330.1	333.17	china	male	Prevalence	60-79years
1992	331.56	0.77	330.05	333.07	china	male	Prevalence	60-79years
1993	331.48	0.76	329.99	332.97	china	male	Prevalence	60-79years
1994	331.4	0.75	329.93	332.86	china	male	Prevalence	60-79years
1995	331.3	0.74	329.86	332.75	china	male	Prevalence	60-79years
1996	331.23	0.73	329.8	332.66	china	male	Prevalence	60-79years
1997	331.14	0.72	329.73	332.55	china	male	Prevalence	60-79years
1998	331.02	0.71	329.62	332.42	china	male	Prevalence	60-79years
1999	330.87	0.71	329.48	332.25	china	male	Prevalence	60-79years
2000	330.68	0.7	329.31	332.06	china	male	Prevalence	60-79years
2001	330.44	0.7	329.08	331.81	china	male	Prevalence	60-79years
2002	330.14	0.69	328.79	331.49	china	male	Prevalence	60-79years
2003	329.84	0.68	328.5	331.18	china	male	Prevalence	60-79years
2004	329.62	0.68	328.29	330.95	china	male	Prevalence	60-79years
2005	329.54	0.67	328.22	330.85	china	male	Prevalence	60-79years
2006	329.6	0.66	328.3	330.9	china	male	Prevalence	60-79years
2007	329.82	0.65	328.54	331.1	china	male	Prevalence	60-79years
2008	330.31	0.64	329.05	331.57	china	male	Prevalence	60-79years
2009	330.77	0.63	329.54	332	china	male	Prevalence	60-79years
2010	330.76	0.62	329.55	331.98	china	male	Prevalence	60-79years
2011	330.5	0.61	329.31	331.68	china	male	Prevalence	60-79years
2012	329.93	0.59	328.76	331.09	china	male	Prevalence	60-79years
2013	329.29	0.58	328.15	330.42	china	male	Prevalence	60-79years
2014	328.81	0.57	327.7	329.92	china	male	Prevalence	60-79years
2015	328.72	0.55	327.63	329.81	china	male	Prevalence	60-79years
2016	329.52	0.54	328.46	330.59	china	male	Prevalence	60-79years
2017	331.33	0.54	330.28	332.39	china	male	Prevalence	60-79years
2018	333.74	0.53	332.69	334.78	china	male	Prevalence	60-79years
2019	336.35	0.53	335.3	337.39	china	male	Prevalence	60-79years
2020	341	0.54	339.96	342.05	china	male	Prevalence	60-79years
2021	341.54	0.54	340.49	342.6	china	male	Prevalence	60-79years
2022	344.75	3.71	337.47	352.03	china	male	Prevalence	60-79years
2023	347.45	5.42	336.84	358.07	china	male	Prevalence	60-79years
2024	350.18	7.62	335.25	365.12	china	male	Prevalence	60-79years
2025	352.93	10.23	332.87	372.99	china	male	Prevalence	60-79years
2026	355.67	13.23	329.74	381.6	china	male	Prevalence	60-79years
2027	358.44	16.59	325.92	390.96	china	male	Prevalence	60-79years
2028	361.23	20.29	321.46	401	china	male	Prevalence	60-79years
2029	364.05	24.32	316.4	411.71	china	male	Prevalence	60-79years
2030	366.9	28.66	310.73	423.07	china	male	Prevalence	60-79years
2031	369.76	33.32	304.45	435.07	china	male	Prevalence	60-79years
2032	372.64	38.31	297.55	447.74	china	male	Prevalence	60-79years
2033	375.56	43.62	290.06	461.06	china	male	Prevalence	60-79years
2034	378.5	49.25	281.97	475.03	china	male	Prevalence	60-79years
2035	381.46	55.19	273.28	489.63	china	male	Prevalence	60-79years
2036	384.43	61.45	263.99	504.87	china	male	Prevalence	60-79years
2037	387.43	68.03	254.09	520.77	china	male	Prevalence	60-79years
2038	390.45	74.93	243.59	537.3	china	male	Prevalence	60-79years
2039	393.49	82.14	232.5	554.48	china	male	Prevalence	60-79years
2040	396.56	89.66	220.82	572.3	china	male	Prevalence	60-79years
2041	399.65	97.5	208.55	590.75	china	male	Prevalence	60-79years
2042	402.77	105.65	195.7	609.83	china	male	Prevalence	60-79years
2043	405.91	114.11	182.25	629.56	china	male	Prevalence	60-79years
2044	409.07	122.88	168.22	649.92	china	male	Prevalence	60-79years
2045	412.26	131.97	153.6	670.92	china	male	Prevalence	60-79years
2046	415.47	141.37	138.38	692.56	china	male	Prevalence	60-79years
2047	418.71	151.09	122.57	714.85	china	male	Prevalence	60-79years
2048	421.97	161.13	106.16	737.79	china	male	Prevalence	60-79years
2049	425.26	171.49	89.15	761.38	china	male	Prevalence	60-79years
2050	428.58	182.17	71.53	785.63	china	male	Prevalence	60-79years
1990	122.37	1.76	118.92	125.83	china	male	Prevalence	80+years
1991	122.69	1.53	119.7	125.68	china	male	Prevalence	80+years
1992	122.97	1.41	120.21	125.74	china	male	Prevalence	80+years
1993	123.23	1.36	120.57	125.89	china	male	Prevalence	80+years
1994	123.46	1.32	120.86	126.05	china	male	Prevalence	80+years
1995	123.65	1.3	121.11	126.2	china	male	Prevalence	80+years
1996	123.83	1.28	121.33	126.33	china	male	Prevalence	80+years
1997	124.05	1.25	121.59	126.51	china	male	Prevalence	80+years
1998	124.28	1.23	121.86	126.7	china	male	Prevalence	80+years
1999	124.52	1.22	122.14	126.91	china	male	Prevalence	80+years
2000	124.75	1.2	122.39	127.1	china	male	Prevalence	80+years
2001	124.97	1.19	122.65	127.29	china	male	Prevalence	80+years
2002	125.23	1.17	122.94	127.53	china	male	Prevalence	80+years
2003	125.56	1.16	123.3	127.83	china	male	Prevalence	80+years
2004	125.96	1.14	123.72	128.2	china	male	Prevalence	80+years
2005	126.43	1.13	124.22	128.64	china	male	Prevalence	80+years
2006	127	1.11	124.82	129.17	china	male	Prevalence	80+years
2007	127.62	1.09	125.48	129.76	china	male	Prevalence	80+years
2008	128.25	1.07	126.16	130.35	china	male	Prevalence	80+years
2009	128.81	1.05	126.75	130.87	china	male	Prevalence	80+years
2010	129.3	1.03	127.27	131.32	china	male	Prevalence	80+years
2011	129.74	1.01	127.75	131.73	china	male	Prevalence	80+years
2012	130.2	0.99	128.25	132.15	china	male	Prevalence	80+years
2013	130.66	0.97	128.75	132.56	china	male	Prevalence	80+years
2014	131.1	0.95	129.23	132.96	china	male	Prevalence	80+years
2015	131.49	0.93	129.66	133.32	china	male	Prevalence	80+years
2016	132.05	0.92	130.26	133.85	china	male	Prevalence	80+years
2017	132.88	0.9	131.11	134.65	china	male	Prevalence	80+years
2018	133.81	0.89	132.06	135.56	china	male	Prevalence	80+years
2019	134.65	0.89	132.91	136.39	china	male	Prevalence	80+years
2020	135.5	0.89	133.75	137.24	china	male	Prevalence	80+years
2021	136.36	0.93	134.53	138.19	china	male	Prevalence	80+years
2022	137.07	3	131.19	142.95	china	male	Prevalence	80+years
2023	137.88	3.98	130.09	145.68	china	male	Prevalence	80+years
2024	138.7	5.24	128.44	148.96	china	male	Prevalence	80+years
2025	139.52	6.73	126.32	152.71	china	male	Prevalence	80+years
2026	140.33	8.44	123.78	156.88	china	male	Prevalence	80+years
2027	141.15	10.36	120.85	161.45	china	male	Prevalence	80+years
2028	141.97	12.45	117.56	166.38	china	male	Prevalence	80+years
2029	142.79	14.72	113.93	171.65	china	male	Prevalence	80+years
2030	143.62	17.16	109.99	177.25	china	male	Prevalence	80+years
2031	144.45	19.75	105.73	183.17	china	male	Prevalence	80+years
2032	145.28	22.51	101.16	189.4	china	male	Prevalence	80+years
2033	146.12	25.42	96.3	195.95	china	male	Prevalence	80+years
2034	146.97	28.48	91.14	202.79	china	male	Prevalence	80+years
2035	147.82	31.69	85.7	209.93	china	male	Prevalence	80+years
2036	148.67	35.04	79.98	217.35	china	male	Prevalence	80+years
2037	149.53	38.54	73.98	225.07	china	male	Prevalence	80+years
2038	150.39	42.19	67.71	233.07	china	male	Prevalence	80+years
2039	151.26	45.97	61.16	241.36	china	male	Prevalence	80+years
2040	152.13	49.9	54.34	249.92	china	male	Prevalence	80+years
2041	153.01	53.96	47.25	258.77	china	male	Prevalence	80+years
2042	153.89	58.16	39.89	267.89	china	male	Prevalence	80+years
2043	154.78	62.51	32.27	277.29	china	male	Prevalence	80+years
2044	155.67	66.99	24.37	286.96	china	male	Prevalence	80+years
2045	156.56	71.61	16.22	296.91	china	male	Prevalence	80+years
2046	157.47	76.37	7.79	307.14	china	male	Prevalence	80+years
2047	158.37	81.26	-0.9	317.65	china	male	Prevalence	80+years
2048	159.29	86.3	-9.85	328.43	china	male	Prevalence	80+years
2049	160.2	91.47	-19.08	339.49	china	male	Prevalence	80+years
2050	161.13	96.79	-28.57	350.83	china	male	Prevalence	80+years
1990	212.14	0.26	211.64	212.65	china	female	DALYs (Disability-Adjusted Life Years)	10-39years
1991	212.06	0.25	211.57	212.55	china	female	DALYs (Disability-Adjusted Life Years)	10-39years
1992	212.17	0.25	211.68	212.66	china	female	DALYs (Disability-Adjusted Life Years)	10-39years
1993	212.05	0.25	211.57	212.54	china	female	DALYs (Disability-Adjusted Life Years)	10-39years
1994	212.12	0.25	211.63	212.6	china	female	DALYs (Disability-Adjusted Life Years)	10-39years
1995	212.13	0.25	211.65	212.62	china	female	DALYs (Disability-Adjusted Life Years)	10-39years
1996	212.31	0.25	211.82	212.79	china	female	DALYs (Disability-Adjusted Life Years)	10-39years
1997	212.39	0.25	211.91	212.87	china	female	DALYs (Disability-Adjusted Life Years)	10-39years
1998	212.51	0.24	212.03	212.98	china	female	DALYs (Disability-Adjusted Life Years)	10-39years
1999	212.82	0.24	212.35	213.29	china	female	DALYs (Disability-Adjusted Life Years)	10-39years
2000	213.05	0.24	212.58	213.53	china	female	DALYs (Disability-Adjusted Life Years)	10-39years
2001	213.26	0.24	212.79	213.73	china	female	DALYs (Disability-Adjusted Life Years)	10-39years
2002	213.43	0.24	212.96	213.91	china	female	DALYs (Disability-Adjusted Life Years)	10-39years
2003	213.62	0.24	213.15	214.09	china	female	DALYs (Disability-Adjusted Life Years)	10-39years
2004	213.98	0.24	213.51	214.46	china	female	DALYs (Disability-Adjusted Life Years)	10-39years
2005	214.18	0.24	213.7	214.65	china	female	DALYs (Disability-Adjusted Life Years)	10-39years
2006	214.47	0.24	214	214.95	china	female	DALYs (Disability-Adjusted Life Years)	10-39years
2007	214.97	0.24	214.49	215.45	china	female	DALYs (Disability-Adjusted Life Years)	10-39years
2008	215.8	0.25	215.32	216.29	china	female	DALYs (Disability-Adjusted Life Years)	10-39years
2009	216.32	0.25	215.84	216.8	china	female	DALYs (Disability-Adjusted Life Years)	10-39years
2010	216.43	0.25	215.95	216.92	china	female	DALYs (Disability-Adjusted Life Years)	10-39years
2011	216.25	0.25	215.76	216.73	china	female	DALYs (Disability-Adjusted Life Years)	10-39years
2012	215.76	0.25	215.27	216.24	china	female	DALYs (Disability-Adjusted Life Years)	10-39years
2013	215.2	0.25	214.71	215.69	china	female	DALYs (Disability-Adjusted Life Years)	10-39years
2014	214.58	0.25	214.09	215.07	china	female	DALYs (Disability-Adjusted Life Years)	10-39years
2015	214.5	0.25	214.01	215	china	female	DALYs (Disability-Adjusted Life Years)	10-39years
2016	215	0.25	214.5	215.49	china	female	DALYs (Disability-Adjusted Life Years)	10-39years
2017	216.14	0.26	215.63	216.64	china	female	DALYs (Disability-Adjusted Life Years)	10-39years
2018	217.84	0.26	217.33	218.35	china	female	DALYs (Disability-Adjusted Life Years)	10-39years
2019	219.35	0.26	218.83	219.86	china	female	DALYs (Disability-Adjusted Life Years)	10-39years
2020	222.34	0.27	221.82	222.87	china	female	DALYs (Disability-Adjusted Life Years)	10-39years
2021	223.08	0.28	222.54	223.62	china	female	DALYs (Disability-Adjusted Life Years)	10-39years
2022	225.1	1.92	221.33	228.87	china	female	DALYs (Disability-Adjusted Life Years)	10-39years
2023	226.93	2.94	221.16	232.7	china	female	DALYs (Disability-Adjusted Life Years)	10-39years
2024	228.82	4.25	220.5	237.14	china	female	DALYs (Disability-Adjusted Life Years)	10-39years
2025	230.8	5.77	219.48	242.12	china	female	DALYs (Disability-Adjusted Life Years)	10-39years
2026	232.85	7.51	218.13	247.56	china	female	DALYs (Disability-Adjusted Life Years)	10-39years
2027	235	9.44	216.5	253.51	china	female	DALYs (Disability-Adjusted Life Years)	10-39years
2028	237.28	11.56	214.63	259.93	china	female	DALYs (Disability-Adjusted Life Years)	10-39years
2029	239.66	13.85	212.53	266.8	china	female	DALYs (Disability-Adjusted Life Years)	10-39years
2030	242.18	16.31	210.22	274.14	china	female	DALYs (Disability-Adjusted Life Years)	10-39years
2031	244.82	18.95	207.68	281.97	china	female	DALYs (Disability-Adjusted Life Years)	10-39years
2032	247.62	21.79	204.91	290.32	china	female	DALYs (Disability-Adjusted Life Years)	10-39years
2033	250.54	24.81	201.9	299.17	china	female	DALYs (Disability-Adjusted Life Years)	10-39years
2034	253.56	28.03	198.63	308.5	china	female	DALYs (Disability-Adjusted Life Years)	10-39years
2035	256.7	31.43	195.09	318.31	china	female	DALYs (Disability-Adjusted Life Years)	10-39years
2036	259.97	35.05	191.28	328.66	china	female	DALYs (Disability-Adjusted Life Years)	10-39years
2037	263.38	38.88	187.17	339.58	china	female	DALYs (Disability-Adjusted Life Years)	10-39years
2038	266.9	42.94	182.74	351.06	china	female	DALYs (Disability-Adjusted Life Years)	10-39years
2039	270.51	47.22	177.96	363.05	china	female	DALYs (Disability-Adjusted Life Years)	10-39years
2040	274.18	51.72	172.8	375.56	china	female	DALYs (Disability-Adjusted Life Years)	10-39years
2041	277.92	56.47	167.25	388.6	china	female	DALYs (Disability-Adjusted Life Years)	10-39years
2042	281.75	61.47	161.27	402.23	china	female	DALYs (Disability-Adjusted Life Years)	10-39years
2043	285.65	66.73	154.87	416.44	china	female	DALYs (Disability-Adjusted Life Years)	10-39years
2044	289.62	72.25	148.01	431.22	china	female	DALYs (Disability-Adjusted Life Years)	10-39years
2045	293.63	78.04	140.67	446.59	china	female	DALYs (Disability-Adjusted Life Years)	10-39years
2046	297.69	84.11	132.83	462.55	china	female	DALYs (Disability-Adjusted Life Years)	10-39years
2047	301.81	90.48	124.47	479.14	china	female	DALYs (Disability-Adjusted Life Years)	10-39years
2048	305.98	97.14	115.6	496.36	china	female	DALYs (Disability-Adjusted Life Years)	10-39years
2049	310.21	104.1	106.19	514.23	china	female	DALYs (Disability-Adjusted Life Years)	10-39years
2050	314.5	111.36	96.23	532.77	china	female	DALYs (Disability-Adjusted Life Years)	10-39years
1990	327.43	0.56	326.32	328.54	china	female	DALYs (Disability-Adjusted Life Years)	40-59years
1991	328.09	0.55	327.02	329.16	china	female	DALYs (Disability-Adjusted Life Years)	40-59years
1992	328.69	0.54	327.64	329.74	china	female	DALYs (Disability-Adjusted Life Years)	40-59years
1993	329.05	0.53	328.01	330.08	china	female	DALYs (Disability-Adjusted Life Years)	40-59years
1994	329.33	0.52	328.32	330.35	china	female	DALYs (Disability-Adjusted Life Years)	40-59years
1995	329.74	0.51	328.74	330.74	china	female	DALYs (Disability-Adjusted Life Years)	40-59years
1996	329.53	0.5	328.55	330.51	china	female	DALYs (Disability-Adjusted Life Years)	40-59years
1997	329.73	0.49	328.76	330.7	china	female	DALYs (Disability-Adjusted Life Years)	40-59years
1998	329.51	0.49	328.55	330.47	china	female	DALYs (Disability-Adjusted Life Years)	40-59years
1999	329.77	0.49	328.82	330.72	china	female	DALYs (Disability-Adjusted Life Years)	40-59years
2000	329.65	0.48	328.71	330.6	china	female	DALYs (Disability-Adjusted Life Years)	40-59years
2001	329.82	0.48	328.88	330.75	china	female	DALYs (Disability-Adjusted Life Years)	40-59years
2002	329.94	0.47	329.02	330.86	china	female	DALYs (Disability-Adjusted Life Years)	40-59years
2003	330.35	0.46	329.45	331.26	china	female	DALYs (Disability-Adjusted Life Years)	40-59years
2004	330.69	0.45	329.81	331.57	china	female	DALYs (Disability-Adjusted Life Years)	40-59years
2005	330.82	0.44	329.95	331.69	china	female	DALYs (Disability-Adjusted Life Years)	40-59years
2006	331.17	0.43	330.32	332.02	china	female	DALYs (Disability-Adjusted Life Years)	40-59years
2007	331.65	0.43	330.81	332.48	china	female	DALYs (Disability-Adjusted Life Years)	40-59years
2008	332.15	0.42	331.33	332.97	china	female	DALYs (Disability-Adjusted Life Years)	40-59years
2009	332.53	0.41	331.72	333.34	china	female	DALYs (Disability-Adjusted Life Years)	40-59years
2010	332.72	0.41	331.92	333.52	china	female	DALYs (Disability-Adjusted Life Years)	40-59years
2011	332.42	0.4	331.62	333.21	china	female	DALYs (Disability-Adjusted Life Years)	40-59years
2012	331.66	0.4	330.87	332.44	china	female	DALYs (Disability-Adjusted Life Years)	40-59years
2013	330.91	0.4	330.13	331.68	china	female	DALYs (Disability-Adjusted Life Years)	40-59years
2014	330.27	0.39	329.5	331.04	china	female	DALYs (Disability-Adjusted Life Years)	40-59years
2015	329.89	0.39	329.12	330.65	china	female	DALYs (Disability-Adjusted Life Years)	40-59years
2016	330.6	0.39	329.82	331.37	china	female	DALYs (Disability-Adjusted Life Years)	40-59years
2017	332.5	0.4	331.72	333.27	china	female	DALYs (Disability-Adjusted Life Years)	40-59years
2018	334.7	0.4	333.92	335.48	china	female	DALYs (Disability-Adjusted Life Years)	40-59years
2019	337.33	0.4	336.55	338.12	china	female	DALYs (Disability-Adjusted Life Years)	40-59years
2020	341.35	0.41	340.56	342.15	china	female	DALYs (Disability-Adjusted Life Years)	40-59years
2021	343.92	0.41	343.11	344.73	china	female	DALYs (Disability-Adjusted Life Years)	40-59years
2022	347.2	3.39	340.55	353.85	china	female	DALYs (Disability-Adjusted Life Years)	40-59years
2023	350.54	5.07	340.6	360.47	china	female	DALYs (Disability-Adjusted Life Years)	40-59years
2024	353.93	7.23	339.77	368.1	china	female	DALYs (Disability-Adjusted Life Years)	40-59years
2025	357.39	9.78	338.22	376.56	china	female	DALYs (Disability-Adjusted Life Years)	40-59years
2026	360.89	12.71	335.99	385.8	china	female	DALYs (Disability-Adjusted Life Years)	40-59years
2027	364.45	16	333.1	395.81	china	female	DALYs (Disability-Adjusted Life Years)	40-59years
2028	368.06	19.62	329.6	406.53	china	female	DALYs (Disability-Adjusted Life Years)	40-59years
2029	371.72	23.57	325.52	417.93	china	female	DALYs (Disability-Adjusted Life Years)	40-59years
2030	375.43	27.85	320.85	430.02	china	female	DALYs (Disability-Adjusted Life Years)	40-59years
2031	379.18	32.46	315.56	442.8	china	female	DALYs (Disability-Adjusted Life Years)	40-59years
2032	382.98	37.41	309.65	456.31	china	female	DALYs (Disability-Adjusted Life Years)	40-59years
2033	386.82	42.71	303.11	470.53	china	female	DALYs (Disability-Adjusted Life Years)	40-59years
2034	390.72	48.35	295.96	485.47	china	female	DALYs (Disability-Adjusted Life Years)	40-59years
2035	394.65	54.33	288.16	501.13	china	female	DALYs (Disability-Adjusted Life Years)	40-59years
2036	398.61	60.67	279.71	517.52	china	female	DALYs (Disability-Adjusted Life Years)	40-59years
2037	402.62	67.37	270.58	534.66	china	female	DALYs (Disability-Adjusted Life Years)	40-59years
2038	406.67	74.43	260.78	552.55	china	female	DALYs (Disability-Adjusted Life Years)	40-59years
2039	410.75	81.85	250.32	571.18	china	female	DALYs (Disability-Adjusted Life Years)	40-59years
2040	414.88	89.64	239.19	590.57	china	female	DALYs (Disability-Adjusted Life Years)	40-59years
2041	419.05	97.79	227.39	610.71	china	female	DALYs (Disability-Adjusted Life Years)	40-59years
2042	423.26	106.3	214.92	631.6	china	female	DALYs (Disability-Adjusted Life Years)	40-59years
2043	427.52	115.17	201.78	653.26	china	female	DALYs (Disability-Adjusted Life Years)	40-59years
2044	431.81	124.42	187.96	675.67	china	female	DALYs (Disability-Adjusted Life Years)	40-59years
2045	436.15	134.04	173.45	698.86	china	female	DALYs (Disability-Adjusted Life Years)	40-59years
2046	440.54	144.03	158.25	722.82	china	female	DALYs (Disability-Adjusted Life Years)	40-59years
2047	444.97	154.4	142.35	747.58	china	female	DALYs (Disability-Adjusted Life Years)	40-59years
2048	449.44	165.15	125.75	773.12	china	female	DALYs (Disability-Adjusted Life Years)	40-59years
2049	453.95	176.29	108.44	799.47	china	female	DALYs (Disability-Adjusted Life Years)	40-59years
2050	458.52	187.82	90.4	826.64	china	female	DALYs (Disability-Adjusted Life Years)	40-59years
1990	185.92	0.59	184.76	187.09	china	female	DALYs (Disability-Adjusted Life Years)	60-79years
1991	186.16	0.56	185.06	187.26	china	female	DALYs (Disability-Adjusted Life Years)	60-79years
1992	186.14	0.55	185.05	187.22	china	female	DALYs (Disability-Adjusted Life Years)	60-79years
1993	186.13	0.55	185.06	187.2	china	female	DALYs (Disability-Adjusted Life Years)	60-79years
1994	186.21	0.54	185.15	187.27	china	female	DALYs (Disability-Adjusted Life Years)	60-79years
1995	186.22	0.53	185.18	187.27	china	female	DALYs (Disability-Adjusted Life Years)	60-79years
1996	186.21	0.53	185.18	187.25	china	female	DALYs (Disability-Adjusted Life Years)	60-79years
1997	186.18	0.52	185.15	187.21	china	female	DALYs (Disability-Adjusted Life Years)	60-79years
1998	185.82	0.52	184.8	186.84	china	female	DALYs (Disability-Adjusted Life Years)	60-79years
1999	185.71	0.52	184.69	186.72	china	female	DALYs (Disability-Adjusted Life Years)	60-79years
2000	185.58	0.51	184.57	186.58	china	female	DALYs (Disability-Adjusted Life Years)	60-79years
2001	185.15	0.51	184.15	186.15	china	female	DALYs (Disability-Adjusted Life Years)	60-79years
2002	184.88	0.51	183.88	185.87	china	female	DALYs (Disability-Adjusted Life Years)	60-79years
2003	184.63	0.5	183.65	185.62	china	female	DALYs (Disability-Adjusted Life Years)	60-79years
2004	184.48	0.5	183.5	185.46	china	female	DALYs (Disability-Adjusted Life Years)	60-79years
2005	184.37	0.49	183.41	185.34	china	female	DALYs (Disability-Adjusted Life Years)	60-79years
2006	184.4	0.49	183.44	185.35	china	female	DALYs (Disability-Adjusted Life Years)	60-79years
2007	184.73	0.48	183.79	185.67	china	female	DALYs (Disability-Adjusted Life Years)	60-79years
2008	185.03	0.47	184.1	185.96	china	female	DALYs (Disability-Adjusted Life Years)	60-79years
2009	185.59	0.46	184.68	186.49	china	female	DALYs (Disability-Adjusted Life Years)	60-79years
2010	185.54	0.45	184.65	186.43	china	female	DALYs (Disability-Adjusted Life Years)	60-79years
2011	185.52	0.44	184.65	186.39	china	female	DALYs (Disability-Adjusted Life Years)	60-79years
2012	185.3	0.43	184.45	186.15	china	female	DALYs (Disability-Adjusted Life Years)	60-79years
2013	185.21	0.42	184.38	186.04	china	female	DALYs (Disability-Adjusted Life Years)	60-79years
2014	184.73	0.41	183.92	185.54	china	female	DALYs (Disability-Adjusted Life Years)	60-79years
2015	184.67	0.4	183.88	185.46	china	female	DALYs (Disability-Adjusted Life Years)	60-79years
2016	185.23	0.4	184.46	186.01	china	female	DALYs (Disability-Adjusted Life Years)	60-79years
2017	186.27	0.39	185.5	187.04	china	female	DALYs (Disability-Adjusted Life Years)	60-79years
2018	187.8	0.39	187.04	188.56	china	female	DALYs (Disability-Adjusted Life Years)	60-79years
2019	189.26	0.39	188.5	190.02	china	female	DALYs (Disability-Adjusted Life Years)	60-79years
2020	191.5	0.39	190.73	192.27	china	female	DALYs (Disability-Adjusted Life Years)	60-79years
2021	192.41	0.4	191.63	193.18	china	female	DALYs (Disability-Adjusted Life Years)	60-79years
2022	194.17	2.19	189.88	198.46	china	female	DALYs (Disability-Adjusted Life Years)	60-79years
2023	195.8	3.18	189.57	202.03	china	female	DALYs (Disability-Adjusted Life Years)	60-79years
2024	197.44	4.46	188.7	206.18	china	female	DALYs (Disability-Adjusted Life Years)	60-79years
2025	199.1	5.98	187.38	210.82	china	female	DALYs (Disability-Adjusted Life Years)	60-79years
2026	200.76	7.72	185.63	215.9	china	female	DALYs (Disability-Adjusted Life Years)	60-79years
2027	202.44	9.68	183.47	221.41	china	female	DALYs (Disability-Adjusted Life Years)	60-79years
2028	204.14	11.83	180.94	227.34	china	female	DALYs (Disability-Adjusted Life Years)	60-79years
2029	205.85	14.18	178.06	233.64	china	female	DALYs (Disability-Adjusted Life Years)	60-79years
2030	207.58	16.71	174.82	240.34	china	female	DALYs (Disability-Adjusted Life Years)	60-79years
2031	209.32	19.44	171.22	247.42	china	female	DALYs (Disability-Adjusted Life Years)	60-79years
2032	211.09	22.36	167.27	254.9	china	female	DALYs (Disability-Adjusted Life Years)	60-79years
2033	212.87	25.46	162.97	262.78	china	female	DALYs (Disability-Adjusted Life Years)	60-79years
2034	214.67	28.76	158.31	271.04	china	female	DALYs (Disability-Adjusted Life Years)	60-79years
2035	216.49	32.24	153.3	279.68	china	female	DALYs (Disability-Adjusted Life Years)	60-79years
2036	218.33	35.91	147.94	288.71	china	female	DALYs (Disability-Adjusted Life Years)	60-79years
2037	220.17	39.78	142.22	298.13	china	female	DALYs (Disability-Adjusted Life Years)	60-79years
2038	222.04	43.83	136.13	307.94	china	female	DALYs (Disability-Adjusted Life Years)	60-79years
2039	223.91	48.07	129.7	318.13	china	female	DALYs (Disability-Adjusted Life Years)	60-79years
2040	225.81	52.5	122.91	328.71	china	female	DALYs (Disability-Adjusted Life Years)	60-79years
2041	227.72	57.12	115.77	339.67	china	female	DALYs (Disability-Adjusted Life Years)	60-79years
2042	229.65	61.92	108.28	351.02	china	female	DALYs (Disability-Adjusted Life Years)	60-79years
2043	231.59	66.92	100.43	362.75	china	female	DALYs (Disability-Adjusted Life Years)	60-79years
2044	233.55	72.1	92.23	374.87	china	female	DALYs (Disability-Adjusted Life Years)	60-79years
2045	235.53	77.48	83.67	387.38	china	female	DALYs (Disability-Adjusted Life Years)	60-79years
2046	237.52	83.05	74.75	400.29	china	female	DALYs (Disability-Adjusted Life Years)	60-79years
2047	239.53	88.81	65.47	413.59	china	female	DALYs (Disability-Adjusted Life Years)	60-79years
2048	241.56	94.76	55.83	427.29	china	female	DALYs (Disability-Adjusted Life Years)	60-79years
2049	243.6	100.91	45.82	441.38	china	female	DALYs (Disability-Adjusted Life Years)	60-79years
2050	245.66	107.26	35.44	455.89	china	female	DALYs (Disability-Adjusted Life Years)	60-79years
1990	71.43	1	69.47	73.38	china	female	DALYs (Disability-Adjusted Life Years)	80+years
1991	71.68	0.87	69.98	73.39	china	female	DALYs (Disability-Adjusted Life Years)	80+years
1992	71.72	0.81	70.13	73.31	china	female	DALYs (Disability-Adjusted Life Years)	80+years
1993	71.87	0.79	70.33	73.41	china	female	DALYs (Disability-Adjusted Life Years)	80+years
1994	71.92	0.77	70.41	73.43	china	female	DALYs (Disability-Adjusted Life Years)	80+years
1995	71.92	0.76	70.43	73.4	china	female	DALYs (Disability-Adjusted Life Years)	80+years
1996	71.85	0.75	70.39	73.31	china	female	DALYs (Disability-Adjusted Life Years)	80+years
1997	71.79	0.73	70.35	73.22	china	female	DALYs (Disability-Adjusted Life Years)	80+years
1998	71.86	0.72	70.44	73.27	china	female	DALYs (Disability-Adjusted Life Years)	80+years
1999	71.98	0.71	70.58	73.38	china	female	DALYs (Disability-Adjusted Life Years)	80+years
2000	71.88	0.7	70.5	73.26	china	female	DALYs (Disability-Adjusted Life Years)	80+years
2001	71.76	0.69	70.4	73.13	china	female	DALYs (Disability-Adjusted Life Years)	80+years
2002	71.78	0.69	70.44	73.13	china	female	DALYs (Disability-Adjusted Life Years)	80+years
2003	72	0.68	70.67	73.33	china	female	DALYs (Disability-Adjusted Life Years)	80+years
2004	72.08	0.67	70.76	73.39	china	female	DALYs (Disability-Adjusted Life Years)	80+years
2005	72.34	0.66	71.04	73.64	china	female	DALYs (Disability-Adjusted Life Years)	80+years
2006	72.56	0.65	71.28	73.84	china	female	DALYs (Disability-Adjusted Life Years)	80+years
2007	72.99	0.65	71.72	74.25	china	female	DALYs (Disability-Adjusted Life Years)	80+years
2008	73.27	0.64	72.02	74.52	china	female	DALYs (Disability-Adjusted Life Years)	80+years
2009	73.65	0.63	72.42	74.88	china	female	DALYs (Disability-Adjusted Life Years)	80+years
2010	73.97	0.62	72.76	75.18	china	female	DALYs (Disability-Adjusted Life Years)	80+years
2011	74.1	0.61	72.9	75.29	china	female	DALYs (Disability-Adjusted Life Years)	80+years
2012	74.19	0.6	73.02	75.37	china	female	DALYs (Disability-Adjusted Life Years)	80+years
2013	74.25	0.59	73.1	75.41	china	female	DALYs (Disability-Adjusted Life Years)	80+years
2014	74.36	0.58	73.23	75.49	china	female	DALYs (Disability-Adjusted Life Years)	80+years
2015	74.57	0.57	73.46	75.68	china	female	DALYs (Disability-Adjusted Life Years)	80+years
2016	74.88	0.56	73.79	75.98	china	female	DALYs (Disability-Adjusted Life Years)	80+years
2017	75.33	0.55	74.25	76.4	china	female	DALYs (Disability-Adjusted Life Years)	80+years
2018	75.56	0.54	74.49	76.62	china	female	DALYs (Disability-Adjusted Life Years)	80+years
2019	76.05	0.54	74.99	77.11	china	female	DALYs (Disability-Adjusted Life Years)	80+years
2020	76.92	0.55	75.85	77.99	china	female	DALYs (Disability-Adjusted Life Years)	80+years
2021	76.72	0.57	75.61	77.84	china	female	DALYs (Disability-Adjusted Life Years)	80+years
2022	77.23	1.67	73.97	80.5	china	female	DALYs (Disability-Adjusted Life Years)	80+years
2023	77.59	2.2	73.28	81.91	china	female	DALYs (Disability-Adjusted Life Years)	80+years
2024	77.95	2.89	72.28	83.62	china	female	DALYs (Disability-Adjusted Life Years)	80+years
2025	78.31	3.71	71.03	85.59	china	female	DALYs (Disability-Adjusted Life Years)	80+years
2026	78.66	4.65	69.55	87.77	china	female	DALYs (Disability-Adjusted Life Years)	80+years
2027	79.01	5.69	67.85	90.17	china	female	DALYs (Disability-Adjusted Life Years)	80+years
2028	79.36	6.83	65.97	92.76	china	female	DALYs (Disability-Adjusted Life Years)	80+years
2029	79.71	8.07	63.9	95.52	china	female	DALYs (Disability-Adjusted Life Years)	80+years
2030	80.07	9.38	61.67	98.46	china	female	DALYs (Disability-Adjusted Life Years)	80+years
2031	80.42	10.79	59.28	101.56	china	female	DALYs (Disability-Adjusted Life Years)	80+years
2032	80.77	12.27	56.72	104.83	china	female	DALYs (Disability-Adjusted Life Years)	80+years
2033	81.13	13.84	54	108.26	china	female	DALYs (Disability-Adjusted Life Years)	80+years
2034	81.49	15.48	51.14	111.83	china	female	DALYs (Disability-Adjusted Life Years)	80+years
2035	81.85	17.2	48.13	115.56	china	female	DALYs (Disability-Adjusted Life Years)	80+years
2036	82.21	19	44.98	119.44	china	female	DALYs (Disability-Adjusted Life Years)	80+years
2037	82.57	20.86	41.68	123.46	china	female	DALYs (Disability-Adjusted Life Years)	80+years
2038	82.93	22.8	38.24	127.62	china	female	DALYs (Disability-Adjusted Life Years)	80+years
2039	83.29	24.81	34.67	131.92	china	female	DALYs (Disability-Adjusted Life Years)	80+years
2040	83.66	26.89	30.96	136.37	china	female	DALYs (Disability-Adjusted Life Years)	80+years
2041	84.03	29.04	27.11	140.95	china	female	DALYs (Disability-Adjusted Life Years)	80+years
2042	84.4	31.26	23.13	145.66	china	female	DALYs (Disability-Adjusted Life Years)	80+years
2043	84.77	33.55	19.02	150.51	china	female	DALYs (Disability-Adjusted Life Years)	80+years
2044	85.14	35.9	14.78	155.5	china	female	DALYs (Disability-Adjusted Life Years)	80+years
2045	85.51	38.32	10.4	160.62	china	female	DALYs (Disability-Adjusted Life Years)	80+years
2046	85.89	40.81	5.9	165.88	china	female	DALYs (Disability-Adjusted Life Years)	80+years
2047	86.27	43.37	1.27	171.26	china	female	DALYs (Disability-Adjusted Life Years)	80+years
2048	86.64	45.99	-3.5	176.79	china	female	DALYs (Disability-Adjusted Life Years)	80+years
2049	87.02	48.68	-8.39	182.44	china	female	DALYs (Disability-Adjusted Life Years)	80+years
2050	87.41	51.44	-13.41	188.22	china	female	DALYs (Disability-Adjusted Life Years)	80+years
1990	321.54	0.32	320.92	322.17	china	female	Prevalence	10-39years
1991	321.29	0.31	320.68	321.9	china	female	Prevalence	10-39years
1992	321.07	0.31	320.46	321.68	china	female	Prevalence	10-39years
1993	320.92	0.31	320.32	321.53	china	female	Prevalence	10-39years
1994	320.87	0.31	320.27	321.47	china	female	Prevalence	10-39years
1995	320.88	0.31	320.28	321.48	china	female	Prevalence	10-39years
1996	320.93	0.31	320.33	321.52	china	female	Prevalence	10-39years
1997	321.01	0.3	320.41	321.6	china	female	Prevalence	10-39years
1998	321.16	0.3	320.57	321.75	china	female	Prevalence	10-39years
1999	321.37	0.3	320.78	321.95	china	female	Prevalence	10-39years
2000	321.59	0.3	321.01	322.18	china	female	Prevalence	10-39years
2001	321.76	0.3	321.18	322.34	china	female	Prevalence	10-39years
2002	321.87	0.3	321.28	322.45	china	female	Prevalence	10-39years
2003	321.94	0.3	321.35	322.52	china	female	Prevalence	10-39years
2004	322.05	0.3	321.46	322.63	china	female	Prevalence	10-39years
2005	322.25	0.3	321.67	322.84	china	female	Prevalence	10-39years
2006	322.68	0.3	322.09	323.27	china	female	Prevalence	10-39years
2007	323.31	0.3	322.71	323.9	china	female	Prevalence	10-39years
2008	323.97	0.3	323.37	324.56	china	female	Prevalence	10-39years
2009	324.5	0.3	323.91	325.1	china	female	Prevalence	10-39years
2010	324.75	0.3	324.15	325.35	china	female	Prevalence	10-39years
2011	324.46	0.31	323.87	325.06	china	female	Prevalence	10-39years
2012	323.71	0.31	323.11	324.31	china	female	Prevalence	10-39years
2013	322.82	0.31	322.22	323.42	china	female	Prevalence	10-39years
2014	322.11	0.31	321.51	322.72	china	female	Prevalence	10-39years
2015	321.9	0.31	321.29	322.51	china	female	Prevalence	10-39years
2016	322.73	0.31	322.12	323.34	china	female	Prevalence	10-39years
2017	324.6	0.32	323.99	325.22	china	female	Prevalence	10-39years
2018	327.04	0.32	326.41	327.66	china	female	Prevalence	10-39years
2019	329.53	0.32	328.89	330.16	china	female	Prevalence	10-39years
2020	334.08	0.33	333.43	334.73	china	female	Prevalence	10-39years
2021	335.29	0.34	334.63	335.96	china	female	Prevalence	10-39years
2022	338.19	2.81	332.68	343.7	china	female	Prevalence	10-39years
2023	340.92	4.32	332.46	349.39	china	female	Prevalence	10-39years
2024	343.77	6.25	331.53	356.01	china	female	Prevalence	10-39years
2025	346.76	8.51	330.09	363.43	china	female	Prevalence	10-39years
2026	349.88	11.07	328.18	371.58	china	female	Prevalence	10-39years
2027	353.18	13.94	325.86	380.5	china	female	Prevalence	10-39years
2028	356.64	17.08	323.17	390.11	china	female	Prevalence	10-39years
2029	360.29	20.47	320.17	400.41	china	female	Prevalence	10-39years
2030	364.15	24.12	316.86	411.43	china	female	Prevalence	10-39years
2031	368.22	28.05	313.24	423.19	china	female	Prevalence	10-39years
2032	372.53	32.26	309.3	435.77	china	female	Prevalence	10-39years
2033	377.04	36.76	304.99	449.09	china	female	Prevalence	10-39years
2034	381.71	41.54	300.3	463.12	china	female	Prevalence	10-39years
2035	386.55	46.6	295.22	477.89	china	female	Prevalence	10-39years
2036	391.62	51.98	289.74	493.49	china	female	Prevalence	10-39years
2037	396.93	57.69	283.85	510.01	china	female	Prevalence	10-39years
2038	402.44	63.75	277.5	527.38	china	female	Prevalence	10-39years
2039	408.08	70.13	270.62	545.53	china	female	Prevalence	10-39years
2040	413.82	76.86	263.17	564.47	china	female	Prevalence	10-39years
2041	419.69	83.96	255.14	584.25	china	female	Prevalence	10-39years
2042	425.73	91.45	246.5	604.96	china	female	Prevalence	10-39years
2043	431.91	99.33	237.22	626.59	china	female	Prevalence	10-39years
2044	438.19	107.62	227.26	649.12	china	female	Prevalence	10-39years
2045	444.55	116.32	216.57	672.54	china	female	Prevalence	10-39years
2046	451	125.45	205.12	696.89	china	female	Prevalence	10-39years
2047	457.54	135.03	192.89	722.2	china	female	Prevalence	10-39years
2048	464.18	145.07	179.86	748.5	china	female	Prevalence	10-39years
2049	470.91	155.56	166.01	775.82	china	female	Prevalence	10-39years
2050	477.74	166.54	151.33	804.16	china	female	Prevalence	10-39years
1990	514.75	0.71	513.36	516.15	china	female	Prevalence	40-59years
1991	514.96	0.69	513.6	516.31	china	female	Prevalence	40-59years
1992	515.1	0.68	513.77	516.43	china	female	Prevalence	40-59years
1993	515.23	0.67	513.92	516.53	china	female	Prevalence	40-59years
1994	515.38	0.66	514.09	516.66	china	female	Prevalence	40-59years
1995	515.51	0.64	514.24	516.77	china	female	Prevalence	40-59years
1996	515.59	0.63	514.34	516.83	china	female	Prevalence	40-59years
1997	515.58	0.63	514.35	516.81	china	female	Prevalence	40-59years
1998	515.55	0.62	514.34	516.76	china	female	Prevalence	40-59years
1999	515.58	0.61	514.37	516.78	china	female	Prevalence	40-59years
2000	515.67	0.61	514.47	516.86	china	female	Prevalence	40-59years
2001	515.81	0.6	514.63	516.99	china	female	Prevalence	40-59years
2002	515.98	0.59	514.81	517.14	china	female	Prevalence	40-59years
2003	516.25	0.58	515.12	517.39	china	female	Prevalence	40-59years
2004	516.57	0.57	515.46	517.68	china	female	Prevalence	40-59years
2005	516.8	0.56	515.71	517.89	china	female	Prevalence	40-59years
2006	517.07	0.55	516	518.15	china	female	Prevalence	40-59years
2007	517.44	0.54	516.39	518.49	china	female	Prevalence	40-59years
2008	517.69	0.53	516.66	518.73	china	female	Prevalence	40-59years
2009	517.85	0.52	516.83	518.86	china	female	Prevalence	40-59years
2010	517.85	0.51	516.84	518.85	china	female	Prevalence	40-59years
2011	517.29	0.51	516.3	518.29	china	female	Prevalence	40-59years
2012	516.18	0.5	515.2	517.17	china	female	Prevalence	40-59years
2013	514.93	0.5	513.96	515.91	china	female	Prevalence	40-59years
2014	513.95	0.49	512.98	514.91	china	female	Prevalence	40-59years
2015	513.58	0.49	512.62	514.55	china	female	Prevalence	40-59years
2016	514.73	0.49	513.76	515.7	china	female	Prevalence	40-59years
2017	517.58	0.5	516.6	518.55	china	female	Prevalence	40-59years
2018	521.48	0.5	520.5	522.46	china	female	Prevalence	40-59years
2019	525.73	0.5	524.74	526.71	china	female	Prevalence	40-59years
2020	532.96	0.51	531.96	533.96	china	female	Prevalence	40-59years
2021	536.47	0.52	535.45	537.48	china	female	Prevalence	40-59years
2022	542.02	5.21	531.81	552.22	china	female	Prevalence	40-59years
2023	547.45	7.81	532.14	562.76	china	female	Prevalence	40-59years
2024	552.99	11.16	531.12	574.86	china	female	Prevalence	40-59years
2025	558.63	15.12	528.99	588.28	china	female	Prevalence	40-59years
2026	564.34	19.67	525.8	602.89	china	female	Prevalence	40-59years
2027	570.15	24.78	521.58	618.72	china	female	Prevalence	40-59years
2028	576.06	30.42	516.43	635.69	china	female	Prevalence	40-59years
2029	582.05	36.57	510.36	653.73	china	female	Prevalence	40-59years
2030	588.13	43.23	503.39	672.86	china	female	Prevalence	40-59years
2031	594.27	50.42	495.45	693.1	china	female	Prevalence	40-59years
2032	600.52	58.16	486.54	714.5	china	female	Prevalence	40-59years
2033	606.87	66.43	476.67	737.07	china	female	Prevalence	40-59years
2034	613.3	75.24	465.82	760.77	china	female	Prevalence	40-59years
2035	619.8	84.61	453.97	785.63	china	female	Prevalence	40-59years
2036	626.36	94.54	441.07	811.64	china	female	Prevalence	40-59years
2037	632.98	105.04	427.1	838.87	china	female	Prevalence	40-59years
2038	639.68	116.13	412.07	867.29	china	female	Prevalence	40-59years
2039	646.45	127.79	395.98	896.92	china	female	Prevalence	40-59years
2040	653.29	140.03	378.83	927.75	china	female	Prevalence	40-59years
2041	660.2	152.86	360.61	959.79	china	female	Prevalence	40-59years
2042	667.19	166.26	341.32	993.06	china	female	Prevalence	40-59years
2043	674.25	180.25	320.96	1027.54	china	female	Prevalence	40-59years
2044	681.38	194.84	299.5	1063.27	china	female	Prevalence	40-59years
2045	688.59	210.03	276.95	1100.24	china	female	Prevalence	40-59years
2046	695.88	225.82	253.29	1138.47	china	female	Prevalence	40-59years
2047	703.24	242.22	228.5	1177.98	china	female	Prevalence	40-59years
2048	710.68	259.24	202.58	1218.79	china	female	Prevalence	40-59years
2049	718.2	276.89	175.51	1260.9	china	female	Prevalence	40-59years
2050	725.8	295.17	147.28	1304.33	china	female	Prevalence	40-59years
1990	310.39	0.78	308.86	311.92	china	female	Prevalence	60-79years
1991	310.31	0.75	308.85	311.77	china	female	Prevalence	60-79years
1992	310.21	0.73	308.77	311.65	china	female	Prevalence	60-79years
1993	310.1	0.73	308.68	311.52	china	female	Prevalence	60-79years
1994	309.98	0.72	308.57	311.38	china	female	Prevalence	60-79years
1995	309.83	0.71	308.44	311.22	china	female	Prevalence	60-79years
1996	309.65	0.7	308.28	311.03	china	female	Prevalence	60-79years
1997	309.41	0.7	308.05	310.77	china	female	Prevalence	60-79years
1998	309.12	0.69	307.77	310.47	china	female	Prevalence	60-79years
1999	308.81	0.69	307.47	310.16	china	female	Prevalence	60-79years
2000	308.51	0.68	307.17	309.84	china	female	Prevalence	60-79years
2001	308.21	0.68	306.89	309.53	china	female	Prevalence	60-79years
2002	307.88	0.67	306.57	309.2	china	female	Prevalence	60-79years
2003	307.58	0.67	306.27	308.88	china	female	Prevalence	60-79years
2004	307.33	0.66	306.04	308.63	china	female	Prevalence	60-79years
2005	307.22	0.65	305.94	308.49	china	female	Prevalence	60-79years
2006	307.22	0.64	305.96	308.48	china	female	Prevalence	60-79years
2007	307.43	0.63	306.19	308.67	china	female	Prevalence	60-79years
2008	308.04	0.62	306.82	309.27	china	female	Prevalence	60-79years
2009	308.69	0.61	307.5	309.89	china	female	Prevalence	60-79years
2010	308.95	0.6	307.77	310.12	china	female	Prevalence	60-79years
2011	308.77	0.59	307.62	309.91	china	female	Prevalence	60-79years
2012	308.27	0.57	307.15	309.39	china	female	Prevalence	60-79years
2013	307.67	0.56	306.57	308.76	china	female	Prevalence	60-79years
2014	307.24	0.54	306.17	308.3	china	female	Prevalence	60-79years
2015	307.22	0.53	306.18	308.26	china	female	Prevalence	60-79years
2016	308.2	0.52	307.18	309.22	china	female	Prevalence	60-79years
2017	310.27	0.51	309.27	311.28	china	female	Prevalence	60-79years
2018	312.89	0.51	311.88	313.89	china	female	Prevalence	60-79years
2019	315.56	0.51	314.56	316.56	china	female	Prevalence	60-79years
2020	319.52	0.51	318.51	320.52	china	female	Prevalence	60-79years
2021	321.11	0.52	320.1	322.12	china	female	Prevalence	60-79years
2022	324.25	3.49	317.41	331.09	china	female	Prevalence	60-79years
2023	327.12	5.11	317.1	337.14	china	female	Prevalence	60-79years
2024	330.02	7.21	315.88	344.15	china	female	Prevalence	60-79years
2025	332.94	9.71	313.91	351.97	china	female	Prevalence	60-79years
2026	335.87	12.57	311.24	360.51	china	female	Prevalence	60-79years
2027	338.83	15.79	307.89	369.77	china	female	Prevalence	60-79years
2028	341.81	19.33	303.93	379.7	china	female	Prevalence	60-79years
2029	344.82	23.19	299.37	390.26	china	female	Prevalence	60-79years
2030	347.85	27.36	294.23	401.47	china	female	Prevalence	60-79years
2031	350.9	31.84	288.49	413.31	china	female	Prevalence	60-79years
2032	353.99	36.65	282.16	425.82	china	female	Prevalence	60-79years
2033	357.12	41.77	275.25	438.99	china	female	Prevalence	60-79years
2034	360.27	47.21	267.75	452.8	china	female	Prevalence	60-79years
2035	363.46	52.96	259.66	467.25	china	female	Prevalence	60-79years
2036	366.66	59.03	250.97	482.35	china	female	Prevalence	60-79years
2037	369.89	65.41	241.68	498.1	china	female	Prevalence	60-79years
2038	373.16	72.12	231.8	514.51	china	female	Prevalence	60-79years
2039	376.45	79.15	221.32	531.57	china	female	Prevalence	60-79years
2040	379.77	86.49	210.26	549.28	china	female	Prevalence	60-79years
2041	383.12	94.14	198.6	567.63	china	female	Prevalence	60-79years
2042	386.49	102.12	186.34	586.64	china	female	Prevalence	60-79years
2043	389.9	110.41	173.49	606.31	china	female	Prevalence	60-79years
2044	393.34	119.03	160.05	626.63	china	female	Prevalence	60-79years
2045	396.81	127.96	146	647.61	china	female	Prevalence	60-79years
2046	400.31	137.23	131.35	669.26	china	female	Prevalence	60-79years
2047	403.84	146.81	116.09	691.59	china	female	Prevalence	60-79years
2048	407.4	156.73	100.22	714.58	china	female	Prevalence	60-79years
2049	410.99	166.98	83.72	738.27	china	female	Prevalence	60-79years
2050	414.62	177.56	66.6	762.64	china	female	Prevalence	60-79years
1990	131.35	1.42	128.57	134.13	china	female	Prevalence	80+years
1991	131.67	1.25	129.21	134.12	china	female	Prevalence	80+years
1992	131.92	1.18	129.6	134.23	china	female	Prevalence	80+years
1993	132.11	1.15	129.86	134.36	china	female	Prevalence	80+years
1994	132.22	1.13	130.01	134.43	china	female	Prevalence	80+years
1995	132.24	1.11	130.07	134.41	china	female	Prevalence	80+years
1996	132.22	1.09	130.09	134.36	china	female	Prevalence	80+years
1997	132.23	1.07	130.13	134.33	china	female	Prevalence	80+years
1998	132.26	1.05	130.2	134.33	china	female	Prevalence	80+years
1999	132.32	1.04	130.28	134.36	china	female	Prevalence	80+years
2000	132.37	1.03	130.36	134.38	china	female	Prevalence	80+years
2001	132.42	1.01	130.44	134.4	china	female	Prevalence	80+years
2002	132.55	1	130.59	134.51	china	female	Prevalence	80+years
2003	132.78	0.99	130.85	134.71	china	female	Prevalence	80+years
2004	133.11	0.97	131.2	135.02	china	female	Prevalence	80+years
2005	133.53	0.96	131.65	135.41	china	female	Prevalence	80+years
2006	134.11	0.95	132.25	135.97	china	female	Prevalence	80+years
2007	134.82	0.93	132.99	136.65	china	female	Prevalence	80+years
2008	135.54	0.92	133.74	137.34	china	female	Prevalence	80+years
2009	136.18	0.91	134.4	137.95	china	female	Prevalence	80+years
2010	136.66	0.89	134.91	138.41	china	female	Prevalence	80+years
2011	137.02	0.88	135.3	138.74	china	female	Prevalence	80+years
2012	137.33	0.86	135.64	139.01	china	female	Prevalence	80+years
2013	137.61	0.85	135.95	139.26	china	female	Prevalence	80+years
2014	137.86	0.83	136.24	139.49	china	female	Prevalence	80+years
2015	138.12	0.81	136.54	139.71	china	female	Prevalence	80+years
2016	138.61	0.8	137.05	140.17	china	female	Prevalence	80+years
2017	139.48	0.78	137.95	141.02	china	female	Prevalence	80+years
2018	140.57	0.78	139.05	142.09	china	female	Prevalence	80+years
2019	141.67	0.77	140.16	143.18	china	female	Prevalence	80+years
2020	143.18	0.77	141.66	144.69	china	female	Prevalence	80+years
2021	143.46	0.8	141.89	145.02	china	female	Prevalence	80+years
2022	144.58	2.78	139.12	150.03	china	female	Prevalence	80+years
2023	145.54	3.74	138.2	152.88	china	female	Prevalence	80+years
2024	146.5	4.98	136.73	156.27	china	female	Prevalence	80+years
2025	147.46	6.46	134.8	160.13	china	female	Prevalence	80+years
2026	148.42	8.15	132.44	164.4	china	female	Prevalence	80+years
2027	149.38	10.05	129.68	169.08	china	female	Prevalence	80+years
2028	150.35	12.13	126.57	174.13	china	female	Prevalence	80+years
2029	151.32	14.39	123.12	179.52	china	female	Prevalence	80+years
2030	152.3	16.81	119.35	185.25	china	female	Prevalence	80+years
2031	153.28	19.4	115.25	191.3	china	female	Prevalence	80+years
2032	154.27	22.15	110.85	197.69	china	female	Prevalence	80+years
2033	155.26	25.06	106.14	204.39	china	female	Prevalence	80+years
2034	156.26	28.13	101.13	211.4	china	female	Prevalence	80+years
2035	157.27	31.35	95.83	218.71	china	female	Prevalence	80+years
2036	158.28	34.72	90.23	226.33	china	female	Prevalence	80+years
2037	159.3	38.24	84.35	234.25	china	female	Prevalence	80+years
2038	160.33	41.91	78.19	242.47	china	female	Prevalence	80+years
2039	161.36	45.73	71.74	250.98	china	female	Prevalence	80+years
2040	162.4	49.69	65.01	259.79	china	female	Prevalence	80+years
2041	163.45	53.8	58	268.89	china	female	Prevalence	80+years
2042	164.5	58.06	50.71	278.29	china	female	Prevalence	80+years
2043	165.56	62.46	43.14	287.98	china	female	Prevalence	80+years
2044	166.62	67.01	35.29	297.96	china	female	Prevalence	80+years
2045	167.7	71.7	27.16	308.23	china	female	Prevalence	80+years
2046	168.78	76.54	18.75	318.8	china	female	Prevalence	80+years
2047	169.86	81.53	10.06	329.66	china	female	Prevalence	80+years
2048	170.96	86.67	1.09	340.82	china	female	Prevalence	80+years
2049	172.06	91.95	-8.16	352.28	china	female	Prevalence	80+years
2050	173.17	97.38	-17.7	364.03	china	female	Prevalence	80+years
1990	178.63	0.12	178.4	178.86	global	female	DALYs (Disability-Adjusted Life Years)	10-39years
1991	178.55	0.12	178.32	178.77	global	female	DALYs (Disability-Adjusted Life Years)	10-39years
1992	178.45	0.11	178.23	178.68	global	female	DALYs (Disability-Adjusted Life Years)	10-39years
1993	178.24	0.11	178.02	178.47	global	female	DALYs (Disability-Adjusted Life Years)	10-39years
1994	178.14	0.11	177.92	178.37	global	female	DALYs (Disability-Adjusted Life Years)	10-39years
1995	177.94	0.11	177.72	178.16	global	female	DALYs (Disability-Adjusted Life Years)	10-39years
1996	177.86	0.11	177.65	178.08	global	female	DALYs (Disability-Adjusted Life Years)	10-39years
1997	177.77	0.11	177.56	177.99	global	female	DALYs (Disability-Adjusted Life Years)	10-39years
1998	177.69	0.11	177.47	177.9	global	female	DALYs (Disability-Adjusted Life Years)	10-39years
1999	177.67	0.11	177.45	177.88	global	female	DALYs (Disability-Adjusted Life Years)	10-39years
2000	177.64	0.11	177.43	177.85	global	female	DALYs (Disability-Adjusted Life Years)	10-39years
2001	177.53	0.11	177.32	177.74	global	female	DALYs (Disability-Adjusted Life Years)	10-39years
2002	177.37	0.11	177.16	177.58	global	female	DALYs (Disability-Adjusted Life Years)	10-39years
2003	177.28	0.11	177.07	177.48	global	female	DALYs (Disability-Adjusted Life Years)	10-39years
2004	177.16	0.1	176.95	177.36	global	female	DALYs (Disability-Adjusted Life Years)	10-39years
2005	177.05	0.1	176.85	177.26	global	female	DALYs (Disability-Adjusted Life Years)	10-39years
2006	177.09	0.1	176.88	177.29	global	female	DALYs (Disability-Adjusted Life Years)	10-39years
2007	177.18	0.1	176.98	177.39	global	female	DALYs (Disability-Adjusted Life Years)	10-39years
2008	177.4	0.1	177.2	177.61	global	female	DALYs (Disability-Adjusted Life Years)	10-39years
2009	177.47	0.1	177.27	177.67	global	female	DALYs (Disability-Adjusted Life Years)	10-39years
2010	177.51	0.1	177.31	177.71	global	female	DALYs (Disability-Adjusted Life Years)	10-39years
2011	177.52	0.1	177.32	177.71	global	female	DALYs (Disability-Adjusted Life Years)	10-39years
2012	177.56	0.1	177.37	177.76	global	female	DALYs (Disability-Adjusted Life Years)	10-39years
2013	177.68	0.1	177.49	177.88	global	female	DALYs (Disability-Adjusted Life Years)	10-39years
2014	177.82	0.1	177.62	178.02	global	female	DALYs (Disability-Adjusted Life Years)	10-39years
2015	177.89	0.1	177.7	178.09	global	female	DALYs (Disability-Adjusted Life Years)	10-39years
2016	177.84	0.1	177.64	178.03	global	female	DALYs (Disability-Adjusted Life Years)	10-39years
2017	177.95	0.1	177.75	178.14	global	female	DALYs (Disability-Adjusted Life Years)	10-39years
2018	178.01	0.1	177.82	178.2	global	female	DALYs (Disability-Adjusted Life Years)	10-39years
2019	178.08	0.1	177.89	178.27	global	female	DALYs (Disability-Adjusted Life Years)	10-39years
2020	177.35	0.1	177.16	177.54	global	female	DALYs (Disability-Adjusted Life Years)	10-39years
2021	177.39	0.1	177.2	177.59	global	female	DALYs (Disability-Adjusted Life Years)	10-39years
2022	177.03	1.35	174.39	179.67	global	female	DALYs (Disability-Adjusted Life Years)	10-39years
2023	176.76	2.01	172.81	180.7	global	female	DALYs (Disability-Adjusted Life Years)	10-39years
2024	176.46	2.86	170.86	182.06	global	female	DALYs (Disability-Adjusted Life Years)	10-39years
2025	176.13	3.84	168.61	183.64	global	female	DALYs (Disability-Adjusted Life Years)	10-39years
2026	175.79	4.93	166.13	185.45	global	female	DALYs (Disability-Adjusted Life Years)	10-39years
2027	175.46	6.13	163.45	187.47	global	female	DALYs (Disability-Adjusted Life Years)	10-39years
2028	175.16	7.42	160.62	189.7	global	female	DALYs (Disability-Adjusted Life Years)	10-39years
2029	174.9	8.78	157.68	192.11	global	female	DALYs (Disability-Adjusted Life Years)	10-39years
2030	174.69	10.22	154.65	194.72	global	female	DALYs (Disability-Adjusted Life Years)	10-39years
2031	174.58	11.74	151.57	197.6	global	female	DALYs (Disability-Adjusted Life Years)	10-39years
2032	174.57	13.34	148.42	200.72	global	female	DALYs (Disability-Adjusted Life Years)	10-39years
2033	174.64	15.02	145.2	204.09	global	female	DALYs (Disability-Adjusted Life Years)	10-39years
2034	174.79	16.78	141.9	207.67	global	female	DALYs (Disability-Adjusted Life Years)	10-39years
2035	175	18.6	138.53	211.46	global	female	DALYs (Disability-Adjusted Life Years)	10-39years
2036	175.31	20.51	135.1	215.52	global	female	DALYs (Disability-Adjusted Life Years)	10-39years
2037	175.71	22.51	131.58	219.83	global	female	DALYs (Disability-Adjusted Life Years)	10-39years
2038	176.16	24.59	127.96	224.36	global	female	DALYs (Disability-Adjusted Life Years)	10-39years
2039	176.65	26.75	124.22	229.09	global	female	DALYs (Disability-Adjusted Life Years)	10-39years
2040	177.18	29	120.34	234.02	global	female	DALYs (Disability-Adjusted Life Years)	10-39years
2041	177.76	31.33	116.35	239.17	global	female	DALYs (Disability-Adjusted Life Years)	10-39years
2042	178.37	33.76	112.2	244.54	global	female	DALYs (Disability-Adjusted Life Years)	10-39years
2043	179	36.28	107.9	250.11	global	female	DALYs (Disability-Adjusted Life Years)	10-39years
2044	179.65	38.89	103.43	255.88	global	female	DALYs (Disability-Adjusted Life Years)	10-39years
2045	180.31	41.6	98.79	261.84	global	female	DALYs (Disability-Adjusted Life Years)	10-39years
2046	180.98	44.4	93.96	268.01	global	female	DALYs (Disability-Adjusted Life Years)	10-39years
2047	181.66	47.3	88.95	274.37	global	female	DALYs (Disability-Adjusted Life Years)	10-39years
2048	182.34	50.31	83.74	280.93	global	female	DALYs (Disability-Adjusted Life Years)	10-39years
2049	183.02	53.41	78.34	287.69	global	female	DALYs (Disability-Adjusted Life Years)	10-39years
2050	183.7	56.61	72.75	294.65	global	female	DALYs (Disability-Adjusted Life Years)	10-39years
1990	299.8	0.26	299.3	300.31	global	female	DALYs (Disability-Adjusted Life Years)	40-59years
1991	300.25	0.25	299.75	300.74	global	female	DALYs (Disability-Adjusted Life Years)	40-59years
1992	300.48	0.25	299.99	300.97	global	female	DALYs (Disability-Adjusted Life Years)	40-59years
1993	300.8	0.25	300.31	301.28	global	female	DALYs (Disability-Adjusted Life Years)	40-59years
1994	300.96	0.24	300.49	301.44	global	female	DALYs (Disability-Adjusted Life Years)	40-59years
1995	301.2	0.24	300.73	301.67	global	female	DALYs (Disability-Adjusted Life Years)	40-59years
1996	301.19	0.24	300.73	301.66	global	female	DALYs (Disability-Adjusted Life Years)	40-59years
1997	301.25	0.23	300.79	301.71	global	female	DALYs (Disability-Adjusted Life Years)	40-59years
1998	301.08	0.23	300.63	301.54	global	female	DALYs (Disability-Adjusted Life Years)	40-59years
1999	301.07	0.23	300.62	301.52	global	female	DALYs (Disability-Adjusted Life Years)	40-59years
2000	300.87	0.23	300.43	301.32	global	female	DALYs (Disability-Adjusted Life Years)	40-59years
2001	300.93	0.22	300.49	301.37	global	female	DALYs (Disability-Adjusted Life Years)	40-59years
2002	300.89	0.22	300.46	301.32	global	female	DALYs (Disability-Adjusted Life Years)	40-59years
2003	301.06	0.22	300.63	301.49	global	female	DALYs (Disability-Adjusted Life Years)	40-59years
2004	301.28	0.21	300.86	301.7	global	female	DALYs (Disability-Adjusted Life Years)	40-59years
2005	301.38	0.21	300.96	301.79	global	female	DALYs (Disability-Adjusted Life Years)	40-59years
2006	301.63	0.21	301.22	302.04	global	female	DALYs (Disability-Adjusted Life Years)	40-59years
2007	302.1	0.21	301.7	302.5	global	female	DALYs (Disability-Adjusted Life Years)	40-59years
2008	302.59	0.2	302.19	302.99	global	female	DALYs (Disability-Adjusted Life Years)	40-59years
2009	303.07	0.2	302.67	303.46	global	female	DALYs (Disability-Adjusted Life Years)	40-59years
2010	303.13	0.2	302.74	303.52	global	female	DALYs (Disability-Adjusted Life Years)	40-59years
2011	303.34	0.2	302.96	303.73	global	female	DALYs (Disability-Adjusted Life Years)	40-59years
2012	303.83	0.19	303.45	304.21	global	female	DALYs (Disability-Adjusted Life Years)	40-59years
2013	304.37	0.19	303.99	304.75	global	female	DALYs (Disability-Adjusted Life Years)	40-59years
2014	304.79	0.19	304.42	305.17	global	female	DALYs (Disability-Adjusted Life Years)	40-59years
2015	304.84	0.19	304.47	305.21	global	female	DALYs (Disability-Adjusted Life Years)	40-59years
2016	304.65	0.19	304.28	305.02	global	female	DALYs (Disability-Adjusted Life Years)	40-59years
2017	304.39	0.19	304.02	304.76	global	female	DALYs (Disability-Adjusted Life Years)	40-59years
2018	304.18	0.19	303.81	304.54	global	female	DALYs (Disability-Adjusted Life Years)	40-59years
2019	304.16	0.19	303.8	304.52	global	female	DALYs (Disability-Adjusted Life Years)	40-59years
2020	303.86	0.18	303.5	304.22	global	female	DALYs (Disability-Adjusted Life Years)	40-59years
2021	304.02	0.18	303.67	304.38	global	female	DALYs (Disability-Adjusted Life Years)	40-59years
2022	303.8	2.8	298.31	309.29	global	female	DALYs (Disability-Adjusted Life Years)	40-59years
2023	303.64	4.11	295.59	311.69	global	female	DALYs (Disability-Adjusted Life Years)	40-59years
2024	303.45	5.76	292.15	314.75	global	female	DALYs (Disability-Adjusted Life Years)	40-59years
2025	303.23	7.7	288.14	318.31	global	female	DALYs (Disability-Adjusted Life Years)	40-59years
2026	302.99	9.88	283.63	322.35	global	female	DALYs (Disability-Adjusted Life Years)	40-59years
2027	302.74	12.3	278.64	326.85	global	female	DALYs (Disability-Adjusted Life Years)	40-59years
2028	302.49	14.92	273.24	331.74	global	female	DALYs (Disability-Adjusted Life Years)	40-59years
2029	302.22	17.74	267.46	336.99	global	female	DALYs (Disability-Adjusted Life Years)	40-59years
2030	301.95	20.73	261.31	342.58	global	female	DALYs (Disability-Adjusted Life Years)	40-59years
2031	301.67	23.91	254.8	348.53	global	female	DALYs (Disability-Adjusted Life Years)	40-59years
2032	301.38	27.28	247.92	354.85	global	female	DALYs (Disability-Adjusted Life Years)	40-59years
2033	301.1	30.82	240.69	361.51	global	female	DALYs (Disability-Adjusted Life Years)	40-59years
2034	300.82	34.53	233.14	368.5	global	female	DALYs (Disability-Adjusted Life Years)	40-59years
2035	300.53	38.41	225.25	375.81	global	female	DALYs (Disability-Adjusted Life Years)	40-59years
2036	300.25	42.45	217.05	383.46	global	female	DALYs (Disability-Adjusted Life Years)	40-59years
2037	299.97	46.67	208.51	391.44	global	female	DALYs (Disability-Adjusted Life Years)	40-59years
2038	299.69	51.04	199.66	399.73	global	female	DALYs (Disability-Adjusted Life Years)	40-59years
2039	299.41	55.57	190.51	408.32	global	female	DALYs (Disability-Adjusted Life Years)	40-59years
2040	299.14	60.24	181.07	417.2	global	female	DALYs (Disability-Adjusted Life Years)	40-59years
2041	298.86	65.05	171.37	426.34	global	female	DALYs (Disability-Adjusted Life Years)	40-59years
2042	298.58	69.99	161.4	435.75	global	female	DALYs (Disability-Adjusted Life Years)	40-59years
2043	298.3	75.06	151.18	445.41	global	female	DALYs (Disability-Adjusted Life Years)	40-59years
2044	298.02	80.26	140.72	455.32	global	female	DALYs (Disability-Adjusted Life Years)	40-59years
2045	297.74	85.57	130.02	465.46	global	female	DALYs (Disability-Adjusted Life Years)	40-59years
2046	297.46	91	119.1	475.83	global	female	DALYs (Disability-Adjusted Life Years)	40-59years
2047	297.19	96.55	107.96	486.42	global	female	DALYs (Disability-Adjusted Life Years)	40-59years
2048	296.91	102.2	96.6	497.22	global	female	DALYs (Disability-Adjusted Life Years)	40-59years
2049	296.63	107.96	85.03	508.24	global	female	DALYs (Disability-Adjusted Life Years)	40-59years
2050	296.36	113.83	73.26	519.45	global	female	DALYs (Disability-Adjusted Life Years)	40-59years
1990	171.03	0.27	170.51	171.55	global	female	DALYs (Disability-Adjusted Life Years)	60-79years
1991	170.95	0.26	170.44	171.46	global	female	DALYs (Disability-Adjusted Life Years)	60-79years
1992	170.92	0.26	170.42	171.43	global	female	DALYs (Disability-Adjusted Life Years)	60-79years
1993	170.76	0.26	170.26	171.26	global	female	DALYs (Disability-Adjusted Life Years)	60-79years
1994	170.75	0.25	170.25	171.25	global	female	DALYs (Disability-Adjusted Life Years)	60-79years
1995	170.64	0.25	170.15	171.14	global	female	DALYs (Disability-Adjusted Life Years)	60-79years
1996	170.48	0.25	169.99	170.97	global	female	DALYs (Disability-Adjusted Life Years)	60-79years
1997	170.3	0.25	169.82	170.79	global	female	DALYs (Disability-Adjusted Life Years)	60-79years
1998	169.93	0.24	169.45	170.41	global	female	DALYs (Disability-Adjusted Life Years)	60-79years
1999	169.76	0.24	169.28	170.23	global	female	DALYs (Disability-Adjusted Life Years)	60-79years
2000	169.56	0.24	169.09	170.03	global	female	DALYs (Disability-Adjusted Life Years)	60-79years
2001	169.46	0.24	168.99	169.92	global	female	DALYs (Disability-Adjusted Life Years)	60-79years
2002	169.36	0.24	168.9	169.82	global	female	DALYs (Disability-Adjusted Life Years)	60-79years
2003	169.59	0.23	169.13	170.05	global	female	DALYs (Disability-Adjusted Life Years)	60-79years
2004	169.75	0.23	169.3	170.21	global	female	DALYs (Disability-Adjusted Life Years)	60-79years
2005	169.9	0.23	169.45	170.35	global	female	DALYs (Disability-Adjusted Life Years)	60-79years
2006	170.25	0.23	169.79	170.7	global	female	DALYs (Disability-Adjusted Life Years)	60-79years
2007	170.94	0.23	170.49	171.38	global	female	DALYs (Disability-Adjusted Life Years)	60-79years
2008	171.75	0.22	171.31	172.19	global	female	DALYs (Disability-Adjusted Life Years)	60-79years
2009	172.49	0.22	172.06	172.93	global	female	DALYs (Disability-Adjusted Life Years)	60-79years
2010	172.85	0.22	172.42	173.28	global	female	DALYs (Disability-Adjusted Life Years)	60-79years
2011	173.22	0.22	172.8	173.64	global	female	DALYs (Disability-Adjusted Life Years)	60-79years
2012	173.73	0.21	173.31	174.14	global	female	DALYs (Disability-Adjusted Life Years)	60-79years
2013	174.22	0.21	173.81	174.63	global	female	DALYs (Disability-Adjusted Life Years)	60-79years
2014	174.6	0.21	174.2	175	global	female	DALYs (Disability-Adjusted Life Years)	60-79years
2015	174.84	0.2	174.45	175.24	global	female	DALYs (Disability-Adjusted Life Years)	60-79years
2016	174.84	0.2	174.45	175.23	global	female	DALYs (Disability-Adjusted Life Years)	60-79years
2017	174.67	0.2	174.28	175.05	global	female	DALYs (Disability-Adjusted Life Years)	60-79years
2018	174.57	0.19	174.2	174.95	global	female	DALYs (Disability-Adjusted Life Years)	60-79years
2019	174.61	0.19	174.23	174.98	global	female	DALYs (Disability-Adjusted Life Years)	60-79years
2020	174.89	0.19	174.52	175.26	global	female	DALYs (Disability-Adjusted Life Years)	60-79years
2021	174.76	0.19	174.39	175.13	global	female	DALYs (Disability-Adjusted Life Years)	60-79years
2022	174.78	1.78	171.28	178.28	global	female	DALYs (Disability-Adjusted Life Years)	60-79years
2023	174.75	2.58	169.7	179.8	global	female	DALYs (Disability-Adjusted Life Years)	60-79years
2024	174.71	3.59	167.67	181.75	global	female	DALYs (Disability-Adjusted Life Years)	60-79years
2025	174.66	4.78	165.29	184.04	global	female	DALYs (Disability-Adjusted Life Years)	60-79years
2026	174.6	6.14	162.57	186.63	global	female	DALYs (Disability-Adjusted Life Years)	60-79years
2027	174.53	7.64	159.55	189.5	global	female	DALYs (Disability-Adjusted Life Years)	60-79years
2028	174.45	9.28	156.27	192.63	global	female	DALYs (Disability-Adjusted Life Years)	60-79years
2029	174.38	11.03	152.75	196	global	female	DALYs (Disability-Adjusted Life Years)	60-79years
2030	174.3	12.91	149	199.6	global	female	DALYs (Disability-Adjusted Life Years)	60-79years
2031	174.22	14.9	145.02	203.42	global	female	DALYs (Disability-Adjusted Life Years)	60-79years
2032	174.14	17	140.81	207.47	global	female	DALYs (Disability-Adjusted Life Years)	60-79years
2033	174.06	19.22	136.39	211.73	global	female	DALYs (Disability-Adjusted Life Years)	60-79years
2034	173.98	21.53	131.77	216.18	global	female	DALYs (Disability-Adjusted Life Years)	60-79years
2035	173.89	23.95	126.95	220.83	global	female	DALYs (Disability-Adjusted Life Years)	60-79years
2036	173.81	26.46	121.94	225.68	global	female	DALYs (Disability-Adjusted Life Years)	60-79years
2037	173.73	29.08	116.74	230.71	global	female	DALYs (Disability-Adjusted Life Years)	60-79years
2038	173.64	31.78	111.35	235.93	global	female	DALYs (Disability-Adjusted Life Years)	60-79years
2039	173.56	34.57	105.8	241.32	global	female	DALYs (Disability-Adjusted Life Years)	60-79years
2040	173.47	37.45	100.08	246.87	global	female	DALYs (Disability-Adjusted Life Years)	60-79years
2041	173.39	40.41	94.19	252.59	global	female	DALYs (Disability-Adjusted Life Years)	60-79years
2042	173.31	43.45	88.15	258.46	global	female	DALYs (Disability-Adjusted Life Years)	60-79years
2043	173.22	46.56	81.97	264.48	global	female	DALYs (Disability-Adjusted Life Years)	60-79years
2044	173.14	49.75	75.63	270.65	global	female	DALYs (Disability-Adjusted Life Years)	60-79years
2045	173.06	53.01	69.16	276.95	global	female	DALYs (Disability-Adjusted Life Years)	60-79years
2046	172.97	56.34	62.55	283.4	global	female	DALYs (Disability-Adjusted Life Years)	60-79years
2047	172.89	59.74	55.8	289.97	global	female	DALYs (Disability-Adjusted Life Years)	60-79years
2048	172.81	63.2	48.93	296.68	global	female	DALYs (Disability-Adjusted Life Years)	60-79years
2049	172.72	66.73	41.93	303.52	global	female	DALYs (Disability-Adjusted Life Years)	60-79years
2050	172.64	70.33	34.8	310.48	global	female	DALYs (Disability-Adjusted Life Years)	60-79years
1990	62.76	0.38	62.02	63.5	global	female	DALYs (Disability-Adjusted Life Years)	80-100years
1991	62.83	0.35	62.14	63.51	global	female	DALYs (Disability-Adjusted Life Years)	80-100years
1992	63.01	0.34	62.35	63.68	global	female	DALYs (Disability-Adjusted Life Years)	80-100years
1993	63.1	0.33	62.45	63.76	global	female	DALYs (Disability-Adjusted Life Years)	80-100years
1994	63.13	0.33	62.48	63.78	global	female	DALYs (Disability-Adjusted Life Years)	80-100years
1995	63.23	0.33	62.59	63.88	global	female	DALYs (Disability-Adjusted Life Years)	80-100years
1996	63.2	0.33	62.56	63.84	global	female	DALYs (Disability-Adjusted Life Years)	80-100years
1997	63.18	0.33	62.54	63.82	global	female	DALYs (Disability-Adjusted Life Years)	80-100years
1998	63.14	0.33	62.5	63.78	global	female	DALYs (Disability-Adjusted Life Years)	80-100years
1999	63.01	0.32	62.38	63.65	global	female	DALYs (Disability-Adjusted Life Years)	80-100years
2000	63.05	0.32	62.42	63.67	global	female	DALYs (Disability-Adjusted Life Years)	80-100years
2001	63.03	0.31	62.41	63.64	global	female	DALYs (Disability-Adjusted Life Years)	80-100years
2002	63.01	0.31	62.4	63.61	global	female	DALYs (Disability-Adjusted Life Years)	80-100years
2003	63.05	0.3	62.46	63.65	global	female	DALYs (Disability-Adjusted Life Years)	80-100years
2004	63.04	0.3	62.45	63.63	global	female	DALYs (Disability-Adjusted Life Years)	80-100years
2005	63.09	0.29	62.51	63.67	global	female	DALYs (Disability-Adjusted Life Years)	80-100years
2006	63.24	0.29	62.67	63.81	global	female	DALYs (Disability-Adjusted Life Years)	80-100years
2007	63.45	0.29	62.89	64.01	global	female	DALYs (Disability-Adjusted Life Years)	80-100years
2008	63.81	0.28	63.26	64.37	global	female	DALYs (Disability-Adjusted Life Years)	80-100years
2009	64.19	0.28	63.64	64.74	global	female	DALYs (Disability-Adjusted Life Years)	80-100years
2010	64.49	0.28	63.95	65.03	global	female	DALYs (Disability-Adjusted Life Years)	80-100years
2011	64.67	0.27	64.14	65.21	global	female	DALYs (Disability-Adjusted Life Years)	80-100years
2012	64.95	0.27	64.42	65.48	global	female	DALYs (Disability-Adjusted Life Years)	80-100years
2013	65.24	0.27	64.72	65.77	global	female	DALYs (Disability-Adjusted Life Years)	80-100years
2014	65.54	0.27	65.02	66.06	global	female	DALYs (Disability-Adjusted Life Years)	80-100years
2015	65.72	0.26	65.2	66.23	global	female	DALYs (Disability-Adjusted Life Years)	80-100years
2016	65.84	0.26	65.33	66.35	global	female	DALYs (Disability-Adjusted Life Years)	80-100years
2017	65.86	0.26	65.35	66.36	global	female	DALYs (Disability-Adjusted Life Years)	80-100years
2018	65.75	0.25	65.25	66.24	global	female	DALYs (Disability-Adjusted Life Years)	80-100years
2019	65.8	0.25	65.31	66.29	global	female	DALYs (Disability-Adjusted Life Years)	80-100years
2020	66.02	0.25	65.53	66.51	global	female	DALYs (Disability-Adjusted Life Years)	80-100years
2021	65.92	0.25	65.42	66.41	global	female	DALYs (Disability-Adjusted Life Years)	80-100years
2022	65.93	1.09	63.79	68.07	global	female	DALYs (Disability-Adjusted Life Years)	80-100years
2023	65.94	1.48	63.04	68.83	global	female	DALYs (Disability-Adjusted Life Years)	80-100years
2024	65.94	1.97	62.08	69.8	global	female	DALYs (Disability-Adjusted Life Years)	80-100years
2025	65.94	2.56	60.93	70.95	global	female	DALYs (Disability-Adjusted Life Years)	80-100years
2026	65.94	3.22	59.62	72.25	global	female	DALYs (Disability-Adjusted Life Years)	80-100years
2027	65.93	3.96	58.18	73.69	global	female	DALYs (Disability-Adjusted Life Years)	80-100years
2028	65.93	4.76	56.6	75.26	global	female	DALYs (Disability-Adjusted Life Years)	80-100years
2029	65.92	5.62	54.91	76.93	global	female	DALYs (Disability-Adjusted Life Years)	80-100years
2030	65.92	6.53	53.12	78.72	global	female	DALYs (Disability-Adjusted Life Years)	80-100years
2031	65.91	7.49	51.22	80.6	global	female	DALYs (Disability-Adjusted Life Years)	80-100years
2032	65.91	8.51	49.23	82.58	global	female	DALYs (Disability-Adjusted Life Years)	80-100years
2033	65.9	9.57	47.15	84.65	global	female	DALYs (Disability-Adjusted Life Years)	80-100years
2034	65.89	10.67	44.97	86.81	global	female	DALYs (Disability-Adjusted Life Years)	80-100years
2035	65.89	11.82	42.71	89.06	global	female	DALYs (Disability-Adjusted Life Years)	80-100years
2036	65.88	13.01	40.38	91.38	global	female	DALYs (Disability-Adjusted Life Years)	80-100years
2037	65.87	14.24	37.96	93.78	global	female	DALYs (Disability-Adjusted Life Years)	80-100years
2038	65.87	15.51	35.47	96.26	global	female	DALYs (Disability-Adjusted Life Years)	80-100years
2039	65.86	16.81	32.91	98.81	global	female	DALYs (Disability-Adjusted Life Years)	80-100years
2040	65.85	18.15	30.27	101.43	global	female	DALYs (Disability-Adjusted Life Years)	80-100years
2041	65.84	19.53	27.57	104.12	global	female	DALYs (Disability-Adjusted Life Years)	80-100years
2042	65.84	20.94	24.8	106.87	global	female	DALYs (Disability-Adjusted Life Years)	80-100years
2043	65.83	22.38	21.97	109.69	global	female	DALYs (Disability-Adjusted Life Years)	80-100years
2044	65.82	23.85	19.07	112.57	global	female	DALYs (Disability-Adjusted Life Years)	80-100years
2045	65.82	25.36	16.12	115.52	global	female	DALYs (Disability-Adjusted Life Years)	80-100years
2046	65.81	26.9	13.1	118.52	global	female	DALYs (Disability-Adjusted Life Years)	80-100years
2047	65.8	28.46	10.02	121.59	global	female	DALYs (Disability-Adjusted Life Years)	80-100years
2048	65.8	30.06	6.88	124.71	global	female	DALYs (Disability-Adjusted Life Years)	80-100years
2049	65.79	31.68	3.69	127.89	global	female	DALYs (Disability-Adjusted Life Years)	80-100years
2050	65.78	33.34	0.44	131.12	global	female	DALYs (Disability-Adjusted Life Years)	80-100years
1990	275.58	0.15	275.29	275.86	global	female	Prevalence	10-39years
1991	275.34	0.14	275.05	275.62	global	female	Prevalence	10-39years
1992	275.07	0.14	274.79	275.35	global	female	Prevalence	10-39years
1993	274.79	0.14	274.51	275.07	global	female	Prevalence	10-39years
1994	274.52	0.14	274.25	274.8	global	female	Prevalence	10-39years
1995	274.28	0.14	274	274.55	global	female	Prevalence	10-39years
1996	274.05	0.14	273.77	274.32	global	female	Prevalence	10-39years
1997	273.84	0.14	273.57	274.1	global	female	Prevalence	10-39years
1998	273.68	0.14	273.41	273.94	global	female	Prevalence	10-39years
1999	273.56	0.13	273.3	273.83	global	female	Prevalence	10-39years
2000	273.44	0.13	273.18	273.7	global	female	Prevalence	10-39years
2001	273.27	0.13	273.01	273.53	global	female	Prevalence	10-39years
2002	273.03	0.13	272.77	273.29	global	female	Prevalence	10-39years
2003	272.76	0.13	272.5	273.01	global	female	Prevalence	10-39years
2004	272.51	0.13	272.25	272.77	global	female	Prevalence	10-39years
2005	272.33	0.13	272.08	272.59	global	female	Prevalence	10-39years
2006	272.31	0.13	272.05	272.56	global	female	Prevalence	10-39years
2007	272.41	0.13	272.16	272.66	global	female	Prevalence	10-39years
2008	272.56	0.13	272.31	272.81	global	female	Prevalence	10-39years
2009	272.68	0.13	272.43	272.93	global	female	Prevalence	10-39years
2010	272.67	0.13	272.43	272.92	global	female	Prevalence	10-39years
2011	272.69	0.13	272.44	272.94	global	female	Prevalence	10-39years
2012	272.88	0.13	272.63	273.12	global	female	Prevalence	10-39years
2013	273.13	0.12	272.89	273.38	global	female	Prevalence	10-39years
2014	273.35	0.12	273.11	273.6	global	female	Prevalence	10-39years
2015	273.41	0.12	273.17	273.65	global	female	Prevalence	10-39years
2016	273.43	0.12	273.19	273.67	global	female	Prevalence	10-39years
2017	273.56	0.12	273.32	273.8	global	female	Prevalence	10-39years
2018	273.71	0.12	273.47	273.95	global	female	Prevalence	10-39years
2019	273.82	0.12	273.58	274.06	global	female	Prevalence	10-39years
2020	273.37	0.12	273.13	273.6	global	female	Prevalence	10-39years
2021	274.01	0.12	273.77	274.25	global	female	Prevalence	10-39years
2022	273.67	2.06	269.63	277.71	global	female	Prevalence	10-39years
2023	273.69	3.09	267.64	279.74	global	female	Prevalence	10-39years
2024	273.66	4.39	265.05	282.28	global	female	Prevalence	10-39years
2025	273.6	5.91	262.02	285.18	global	female	Prevalence	10-39years
2026	273.54	7.61	258.63	288.45	global	female	Prevalence	10-39years
2027	273.49	9.48	254.91	292.06	global	female	Prevalence	10-39years
2028	273.45	11.49	250.93	295.97	global	female	Prevalence	10-39years
2029	273.46	13.63	246.75	300.17	global	female	Prevalence	10-39years
2030	273.56	15.89	242.42	304.7	global	female	Prevalence	10-39years
2031	273.82	18.28	238	309.64	global	female	Prevalence	10-39years
2032	274.21	20.81	233.43	314.99	global	female	Prevalence	10-39years
2033	274.71	23.46	228.73	320.69	global	female	Prevalence	10-39years
2034	275.31	26.23	223.9	326.73	global	female	Prevalence	10-39years
2035	276.02	29.13	218.93	333.1	global	female	Prevalence	10-39years
2036	276.89	32.16	213.86	339.92	global	female	Prevalence	10-39years
2037	277.88	35.33	208.62	347.13	global	female	Prevalence	10-39years
2038	278.95	38.65	203.2	354.7	global	female	Prevalence	10-39years
2039	280.07	42.09	197.57	362.57	global	female	Prevalence	10-39years
2040	281.24	45.67	191.73	370.75	global	female	Prevalence	10-39years
2041	282.49	49.4	185.67	379.31	global	female	Prevalence	10-39years
2042	283.79	53.28	179.36	388.22	global	female	Prevalence	10-39years
2043	285.12	57.32	172.79	397.46	global	female	Prevalence	10-39years
2044	286.47	61.5	165.93	407.01	global	female	Prevalence	10-39years
2045	287.82	65.84	158.78	416.87	global	female	Prevalence	10-39years
2046	289.2	70.34	151.34	427.06	global	female	Prevalence	10-39years
2047	290.58	75.01	143.57	437.6	global	female	Prevalence	10-39years
2048	291.97	79.84	135.48	448.46	global	female	Prevalence	10-39years
2049	293.37	84.85	127.07	459.66	global	female	Prevalence	10-39years
2050	294.77	90.01	118.35	471.2	global	female	Prevalence	10-39years
1990	479.19	0.32	478.55	479.83	global	female	Prevalence	40-59years
1991	479.45	0.32	478.83	480.08	global	female	Prevalence	40-59years
1992	479.68	0.32	479.06	480.3	global	female	Prevalence	40-59years
1993	479.9	0.31	479.29	480.52	global	female	Prevalence	40-59years
1994	480.11	0.31	479.51	480.71	global	female	Prevalence	40-59years
1995	480.33	0.3	479.73	480.93	global	female	Prevalence	40-59years
1996	480.43	0.3	479.84	481.02	global	female	Prevalence	40-59years
1997	480.42	0.3	479.84	481	global	female	Prevalence	40-59years
1998	480.29	0.29	479.72	480.87	global	female	Prevalence	40-59years
1999	480.12	0.29	479.55	480.69	global	female	Prevalence	40-59years
2000	480.01	0.29	479.45	480.57	global	female	Prevalence	40-59years
2001	479.95	0.28	479.39	480.5	global	female	Prevalence	40-59years
2002	479.98	0.28	479.43	480.53	global	female	Prevalence	40-59years
2003	480.04	0.28	479.49	480.58	global	female	Prevalence	40-59years
2004	480.1	0.27	479.57	480.64	global	female	Prevalence	40-59years
2005	480.19	0.27	479.67	480.72	global	female	Prevalence	40-59years
2006	480.5	0.26	479.99	481.02	global	female	Prevalence	40-59years
2007	481.03	0.26	480.52	481.54	global	female	Prevalence	40-59years
2008	481.57	0.26	481.07	482.08	global	female	Prevalence	40-59years
2009	481.97	0.25	481.47	482.47	global	female	Prevalence	40-59years
2010	482.1	0.25	481.61	482.6	global	female	Prevalence	40-59years
2011	482.44	0.25	481.95	482.93	global	female	Prevalence	40-59years
2012	483.24	0.25	482.75	483.72	global	female	Prevalence	40-59years
2013	484.17	0.24	483.69	484.65	global	female	Prevalence	40-59years
2014	484.91	0.24	484.43	485.38	global	female	Prevalence	40-59years
2015	485.08	0.24	484.61	485.56	global	female	Prevalence	40-59years
2016	484.77	0.24	484.3	485.24	global	female	Prevalence	40-59years
2017	484.42	0.24	483.96	484.89	global	female	Prevalence	40-59years
2018	484.24	0.24	483.78	484.7	global	female	Prevalence	40-59years
2019	484.41	0.23	483.96	484.87	global	female	Prevalence	40-59years
2020	485.14	0.23	484.68	485.59	global	female	Prevalence	40-59years
2021	486.02	0.23	485.57	486.48	global	female	Prevalence	40-59years
2022	486.23	4.46	477.49	494.97	global	female	Prevalence	40-59years
2023	486.7	6.55	473.85	499.54	global	female	Prevalence	40-59years
2024	487.13	9.21	469.07	505.19	global	female	Prevalence	40-59years
2025	487.55	12.33	463.39	511.71	global	female	Prevalence	40-59years
2026	487.95	15.85	456.88	519.01	global	female	Prevalence	40-59years
2027	488.33	19.76	449.59	527.06	global	female	Prevalence	40-59years
2028	488.7	24.02	441.62	535.78	global	female	Prevalence	40-59years
2029	489.07	28.59	433.03	545.11	global	female	Prevalence	40-59years
2030	489.44	33.48	423.82	555.05	global	female	Prevalence	40-59years
2031	489.8	38.67	414	565.59	global	female	Prevalence	40-59years
2032	490.16	44.19	403.55	576.77	global	female	Prevalence	40-59years
2033	490.53	50.01	392.51	588.54	global	female	Prevalence	40-59years
2034	490.9	56.12	380.9	600.89	global	female	Prevalence	40-59years
2035	491.28	62.53	368.73	613.83	global	female	Prevalence	40-59years
2036	491.66	69.23	355.98	627.35	global	female	Prevalence	40-59years
2037	492.05	76.23	342.64	641.45	global	female	Prevalence	40-59years
2038	492.43	83.51	328.75	656.11	global	female	Prevalence	40-59years
2039	492.82	91.07	314.32	671.31	global	female	Prevalence	40-59years
2040	493.2	98.89	299.38	687.03	global	female	Prevalence	40-59years
2041	493.59	106.97	283.93	703.25	global	female	Prevalence	40-59years
2042	493.98	115.3	268	719.95	global	female	Prevalence	40-59years
2043	494.36	123.86	251.6	737.13	global	female	Prevalence	40-59years
2044	494.75	132.66	234.74	754.76	global	female	Prevalence	40-59years
2045	495.14	141.69	217.43	772.85	global	female	Prevalence	40-59years
2046	495.53	150.94	199.68	791.37	global	female	Prevalence	40-59years
2047	495.92	160.42	181.51	810.32	global	female	Prevalence	40-59years
2048	496.3	170.1	162.91	829.7	global	female	Prevalence	40-59years
2049	496.69	180	143.9	849.48	global	female	Prevalence	40-59years
2050	497.08	190.1	124.49	869.67	global	female	Prevalence	40-59years
1990	288.26	0.35	287.58	288.95	global	female	Prevalence	60-79years
1991	287.97	0.34	287.3	288.64	global	female	Prevalence	60-79years
1992	287.71	0.34	287.05	288.38	global	female	Prevalence	60-79years
1993	287.47	0.34	286.82	288.13	global	female	Prevalence	60-79years
1994	287.34	0.33	286.69	287.99	global	female	Prevalence	60-79years
1995	287.19	0.33	286.54	287.83	global	female	Prevalence	60-79years
1996	286.92	0.33	286.28	287.56	global	female	Prevalence	60-79years
1997	286.54	0.32	285.91	287.18	global	female	Prevalence	60-79years
1998	286.16	0.32	285.53	286.78	global	female	Prevalence	60-79years
1999	285.83	0.32	285.21	286.45	global	female	Prevalence	60-79years
2000	285.59	0.31	284.98	286.21	global	female	Prevalence	60-79years
2001	285.47	0.31	284.86	286.08	global	female	Prevalence	60-79years
2002	285.43	0.31	284.83	286.03	global	female	Prevalence	60-79years
2003	285.67	0.31	285.06	286.27	global	female	Prevalence	60-79years
2004	286.02	0.3	285.43	286.62	global	female	Prevalence	60-79years
2005	286.39	0.3	285.8	286.98	global	female	Prevalence	60-79years
2006	286.96	0.3	286.37	287.55	global	female	Prevalence	60-79years
2007	288.05	0.3	287.47	288.63	global	female	Prevalence	60-79years
2008	289.31	0.29	288.73	289.88	global	female	Prevalence	60-79years
2009	290.49	0.29	289.92	291.05	global	female	Prevalence	60-79years
2010	291.27	0.29	290.71	291.83	global	female	Prevalence	60-79years
2011	291.87	0.28	291.32	292.42	global	female	Prevalence	60-79years
2012	292.67	0.28	292.13	293.21	global	female	Prevalence	60-79years
2013	293.5	0.27	292.96	294.03	global	female	Prevalence	60-79years
2014	294.17	0.27	293.65	294.7	global	female	Prevalence	60-79years
2015	294.56	0.26	294.04	295.07	global	female	Prevalence	60-79years
2016	294.6	0.26	294.09	295.11	global	female	Prevalence	60-79years
2017	294.51	0.26	294.01	295.02	global	female	Prevalence	60-79years
2018	294.49	0.25	293.99	294.99	global	female	Prevalence	60-79years
2019	294.71	0.25	294.22	295.2	global	female	Prevalence	60-79years
2020	295.61	0.25	295.12	296.09	global	female	Prevalence	60-79years
2021	295.95	0.25	295.47	296.43	global	female	Prevalence	60-79years
2022	296.22	2.96	290.43	302.01	global	female	Prevalence	60-79years
2023	296.56	4.29	288.16	304.97	global	female	Prevalence	60-79years
2024	296.89	6	285.13	308.65	global	female	Prevalence	60-79years
2025	297.21	8.02	281.5	312.93	global	female	Prevalence	60-79years
2026	297.52	10.31	277.32	317.72	global	female	Prevalence	60-79years
2027	297.81	12.86	272.61	323.02	global	female	Prevalence	60-79years
2028	298.1	15.64	267.44	328.76	global	female	Prevalence	60-79years
2029	298.39	18.64	261.85	334.92	global	female	Prevalence	60-79years
2030	298.68	21.85	255.86	341.49	global	female	Prevalence	60-79years
2031	298.97	25.25	249.47	348.47	global	female	Prevalence	60-79years
2032	299.26	28.87	242.67	355.84	global	female	Prevalence	60-79years
2033	299.55	32.68	235.49	363.6	global	female	Prevalence	60-79years
2034	299.83	36.68	227.94	371.73	global	female	Prevalence	60-79years
2035	300.12	40.86	220.03	380.21	global	female	Prevalence	60-79years
2036	300.41	45.23	211.77	389.05	global	female	Prevalence	60-79years
2037	300.7	49.77	203.15	398.25	global	female	Prevalence	60-79years
2038	300.99	54.49	194.19	407.78	global	female	Prevalence	60-79years
2039	301.28	59.37	184.91	417.64	global	female	Prevalence	60-79years
2040	301.57	64.42	175.31	427.82	global	female	Prevalence	60-79years
2041	301.86	69.62	165.41	438.31	global	female	Prevalence	60-79years
2042	302.15	74.97	155.21	449.09	global	female	Prevalence	60-79years
2043	302.44	80.47	144.71	460.16	global	female	Prevalence	60-79years
2044	302.73	86.12	133.94	471.52	global	female	Prevalence	60-79years
2045	303.02	91.91	122.89	483.15	global	female	Prevalence	60-79years
2046	303.31	97.83	111.56	495.06	global	female	Prevalence	60-79years
2047	303.6	103.9	99.97	507.23	global	female	Prevalence	60-79years
2048	303.89	110.09	88.11	519.67	global	female	Prevalence	60-79years
2049	304.19	116.42	76	532.37	global	female	Prevalence	60-79years
2050	304.48	122.88	63.64	545.32	global	female	Prevalence	60-79years
1990	115.82	0.53	114.79	116.86	global	female	Prevalence	80+years
1991	115.9	0.49	114.94	116.87	global	female	Prevalence	80+years
1992	116.03	0.48	115.09	116.97	global	female	Prevalence	80+years
1993	116.14	0.47	115.21	117.07	global	female	Prevalence	80+years
1994	116.29	0.47	115.37	117.21	global	female	Prevalence	80+years
1995	116.36	0.47	115.45	117.27	global	female	Prevalence	80+years
1996	116.42	0.46	115.51	117.33	global	female	Prevalence	80+years
1997	116.45	0.46	115.54	117.35	global	female	Prevalence	80+years
1998	116.46	0.46	115.56	117.37	global	female	Prevalence	80+years
1999	116.37	0.46	115.47	117.26	global	female	Prevalence	80+years
2000	116.42	0.45	115.54	117.3	global	female	Prevalence	80+years
2001	116.51	0.44	115.64	117.38	global	female	Prevalence	80+years
2002	116.57	0.44	115.72	117.43	global	female	Prevalence	80+years
2003	116.58	0.43	115.74	117.42	global	female	Prevalence	80+years
2004	116.61	0.42	115.78	117.44	global	female	Prevalence	80+years
2005	116.65	0.42	115.84	117.47	global	female	Prevalence	80+years
2006	116.9	0.41	116.1	117.7	global	female	Prevalence	80+years
2007	117.42	0.4	116.63	118.21	global	female	Prevalence	80+years
2008	118.1	0.4	117.32	118.88	global	female	Prevalence	80+years
2009	118.72	0.39	117.95	119.49	global	female	Prevalence	80+years
2010	119.21	0.39	118.45	119.96	global	female	Prevalence	80+years
2011	119.64	0.38	118.89	120.39	global	female	Prevalence	80+years
2012	120.2	0.38	119.45	120.94	global	female	Prevalence	80+years
2013	120.8	0.37	120.06	121.53	global	female	Prevalence	80+years
2014	121.38	0.37	120.65	122.11	global	female	Prevalence	80+years
2015	121.77	0.37	121.05	122.49	global	female	Prevalence	80+years
2016	121.92	0.36	121.21	122.63	global	female	Prevalence	80+years
2017	121.92	0.36	121.22	122.62	global	female	Prevalence	80+years
2018	121.95	0.35	121.26	122.64	global	female	Prevalence	80+years
2019	122.09	0.35	121.4	122.77	global	female	Prevalence	80+years
2020	122.59	0.35	121.91	123.27	global	female	Prevalence	80+years
2021	122.69	0.35	122	123.38	global	female	Prevalence	80+years
2022	122.83	1.86	119.18	126.48	global	female	Prevalence	80+years
2023	123	2.55	118.02	127.99	global	female	Prevalence	80+years
2024	123.18	3.43	116.45	129.9	global	female	Prevalence	80+years
2025	123.35	4.48	114.57	132.13	global	female	Prevalence	80+years
2026	123.52	5.68	112.39	134.65	global	female	Prevalence	80+years
2027	123.69	7.01	109.95	137.42	global	female	Prevalence	80+years
2028	123.85	8.45	107.28	140.42	global	female	Prevalence	80+years
2029	124.01	10.01	104.39	143.64	global	female	Prevalence	80+years
2030	124.18	11.67	101.3	147.06	global	female	Prevalence	80+years
2031	124.34	13.43	98.02	150.67	global	female	Prevalence	80+years
2032	124.5	15.29	94.54	154.47	global	female	Prevalence	80+years
2033	124.67	17.23	90.89	158.44	global	female	Prevalence	80+years
2034	124.83	19.27	87.07	162.59	global	female	Prevalence	80+years
2035	124.99	21.38	83.08	166.9	global	female	Prevalence	80+years
2036	125.16	23.58	78.94	171.37	global	female	Prevalence	80+years
2037	125.32	25.86	74.64	176	global	female	Prevalence	80+years
2038	125.48	28.21	70.18	180.78	global	female	Prevalence	80+years
2039	125.65	30.64	65.59	185.71	global	female	Prevalence	80+years
2040	125.81	33.15	60.84	190.78	global	female	Prevalence	80+years
2041	125.98	35.72	55.96	195.99	global	female	Prevalence	80+years
2042	126.14	38.37	50.94	201.34	global	female	Prevalence	80+years
2043	126.3	41.08	45.79	206.82	global	female	Prevalence	80+years
2044	126.47	43.86	40.51	212.43	global	female	Prevalence	80+years
2045	126.63	46.71	35.09	218.18	global	female	Prevalence	80+years
2046	126.8	49.62	29.55	224.05	global	female	Prevalence	80+years
2047	126.96	52.59	23.88	230.05	global	female	Prevalence	80+years
2048	127.13	55.63	18.09	236.17	global	female	Prevalence	80+years
2049	127.3	58.74	12.18	242.42	global	female	Prevalence	80+years
2050	127.46	61.9	6.14	248.79	global	female	Prevalence	80+years
1990	205.42	0.12	205.17	205.66	global	male	DALYs (Disability-Adjusted Life Years)	10-39years
1991	205.38	0.12	205.14	205.62	global	male	DALYs (Disability-Adjusted Life Years)	10-39years
1992	205.44	0.12	205.2	205.68	global	male	DALYs (Disability-Adjusted Life Years)	10-39years
1993	205.41	0.12	205.18	205.65	global	male	DALYs (Disability-Adjusted Life Years)	10-39years
1994	205.44	0.12	205.21	205.68	global	male	DALYs (Disability-Adjusted Life Years)	10-39years
1995	205.43	0.12	205.2	205.66	global	male	DALYs (Disability-Adjusted Life Years)	10-39years
1996	205.21	0.12	204.98	205.45	global	male	DALYs (Disability-Adjusted Life Years)	10-39years
1997	205.1	0.12	204.87	205.33	global	male	DALYs (Disability-Adjusted Life Years)	10-39years
1998	204.89	0.12	204.67	205.12	global	male	DALYs (Disability-Adjusted Life Years)	10-39years
1999	204.8	0.12	204.58	205.03	global	male	DALYs (Disability-Adjusted Life Years)	10-39years
2000	204.72	0.11	204.5	204.95	global	male	DALYs (Disability-Adjusted Life Years)	10-39years
2001	204.71	0.11	204.49	204.93	global	male	DALYs (Disability-Adjusted Life Years)	10-39years
2002	204.61	0.11	204.39	204.83	global	male	DALYs (Disability-Adjusted Life Years)	10-39years
2003	204.63	0.11	204.41	204.85	global	male	DALYs (Disability-Adjusted Life Years)	10-39years
2004	204.62	0.11	204.4	204.84	global	male	DALYs (Disability-Adjusted Life Years)	10-39years
2005	204.67	0.11	204.45	204.89	global	male	DALYs (Disability-Adjusted Life Years)	10-39years
2006	204.81	0.11	204.59	205.03	global	male	DALYs (Disability-Adjusted Life Years)	10-39years
2007	205.21	0.11	205	205.43	global	male	DALYs (Disability-Adjusted Life Years)	10-39years
2008	205.73	0.11	205.51	205.95	global	male	DALYs (Disability-Adjusted Life Years)	10-39years
2009	206.03	0.11	205.81	206.24	global	male	DALYs (Disability-Adjusted Life Years)	10-39years
2010	206.22	0.11	206.01	206.44	global	male	DALYs (Disability-Adjusted Life Years)	10-39years
2011	206.15	0.11	205.94	206.36	global	male	DALYs (Disability-Adjusted Life Years)	10-39years
2012	206.14	0.11	205.93	206.35	global	male	DALYs (Disability-Adjusted Life Years)	10-39years
2013	206.06	0.11	205.84	206.27	global	male	DALYs (Disability-Adjusted Life Years)	10-39years
2014	205.93	0.11	205.72	206.14	global	male	DALYs (Disability-Adjusted Life Years)	10-39years
2015	205.83	0.11	205.63	206.04	global	male	DALYs (Disability-Adjusted Life Years)	10-39years
2016	205.64	0.11	205.43	205.85	global	male	DALYs (Disability-Adjusted Life Years)	10-39years
2017	205.51	0.11	205.3	205.71	global	male	DALYs (Disability-Adjusted Life Years)	10-39years
2018	205.35	0.1	205.15	205.56	global	male	DALYs (Disability-Adjusted Life Years)	10-39years
2019	205.29	0.1	205.08	205.49	global	male	DALYs (Disability-Adjusted Life Years)	10-39years
2020	205.44	0.1	205.23	205.64	global	male	DALYs (Disability-Adjusted Life Years)	10-39years
2021	204.8	0.1	204.59	205	global	male	DALYs (Disability-Adjusted Life Years)	10-39years
2022	204.54	1.54	201.52	207.55	global	male	DALYs (Disability-Adjusted Life Years)	10-39years
2023	204.2	2.31	199.67	208.72	global	male	DALYs (Disability-Adjusted Life Years)	10-39years
2024	203.85	3.28	197.41	210.28	global	male	DALYs (Disability-Adjusted Life Years)	10-39years
2025	203.48	4.41	194.84	212.12	global	male	DALYs (Disability-Adjusted Life Years)	10-39years
2026	203.1	5.67	191.99	214.21	global	male	DALYs (Disability-Adjusted Life Years)	10-39years
2027	202.73	7.05	188.91	216.56	global	male	DALYs (Disability-Adjusted Life Years)	10-39years
2028	202.38	8.54	185.65	219.11	global	male	DALYs (Disability-Adjusted Life Years)	10-39years
2029	202.05	10.11	182.23	221.86	global	male	DALYs (Disability-Adjusted Life Years)	10-39years
2030	201.75	11.77	178.69	224.81	global	male	DALYs (Disability-Adjusted Life Years)	10-39years
2031	201.51	13.51	175.04	227.99	global	male	DALYs (Disability-Adjusted Life Years)	10-39years
2032	201.34	15.34	171.28	231.41	global	male	DALYs (Disability-Adjusted Life Years)	10-39years
2033	201.23	17.26	167.41	235.05	global	male	DALYs (Disability-Adjusted Life Years)	10-39years
2034	201.17	19.25	163.44	238.9	global	male	DALYs (Disability-Adjusted Life Years)	10-39years
2035	201.16	21.32	159.37	242.94	global	male	DALYs (Disability-Adjusted Life Years)	10-39years
2036	201.2	23.47	155.21	247.2	global	male	DALYs (Disability-Adjusted Life Years)	10-39years
2037	201.32	25.71	150.93	251.71	global	male	DALYs (Disability-Adjusted Life Years)	10-39years
2038	201.49	28.03	146.55	256.43	global	male	DALYs (Disability-Adjusted Life Years)	10-39years
2039	201.69	30.44	142.04	261.35	global	male	DALYs (Disability-Adjusted Life Years)	10-39years
2040	201.92	32.92	137.39	266.45	global	male	DALYs (Disability-Adjusted Life Years)	10-39years
2041	202.18	35.5	132.61	271.75	global	male	DALYs (Disability-Adjusted Life Years)	10-39years
2042	202.46	38.16	127.67	277.25	global	male	DALYs (Disability-Adjusted Life Years)	10-39years
2043	202.77	40.91	122.58	282.96	global	male	DALYs (Disability-Adjusted Life Years)	10-39years
2044	203.09	43.76	117.33	288.86	global	male	DALYs (Disability-Adjusted Life Years)	10-39years
2045	203.42	46.69	111.9	294.93	global	male	DALYs (Disability-Adjusted Life Years)	10-39years
2046	203.74	49.72	106.3	301.19	global	male	DALYs (Disability-Adjusted Life Years)	10-39years
2047	204.07	52.84	100.51	307.63	global	male	DALYs (Disability-Adjusted Life Years)	10-39years
2048	204.39	56.05	94.53	314.25	global	male	DALYs (Disability-Adjusted Life Years)	10-39years
2049	204.72	59.36	88.37	321.06	global	male	DALYs (Disability-Adjusted Life Years)	10-39years
2050	205.05	62.76	82.04	328.05	global	male	DALYs (Disability-Adjusted Life Years)	10-39years
1990	339.31	0.27	338.79	339.84	global	male	DALYs (Disability-Adjusted Life Years)	40-59years
1991	339.71	0.26	339.19	340.23	global	male	DALYs (Disability-Adjusted Life Years)	40-59years
1992	339.88	0.26	339.37	340.4	global	male	DALYs (Disability-Adjusted Life Years)	40-59years
1993	340.13	0.26	339.63	340.64	global	male	DALYs (Disability-Adjusted Life Years)	40-59years
1994	340.35	0.26	339.85	340.85	global	male	DALYs (Disability-Adjusted Life Years)	40-59years
1995	340.45	0.25	339.96	340.95	global	male	DALYs (Disability-Adjusted Life Years)	40-59years
1996	340.35	0.25	339.86	340.84	global	male	DALYs (Disability-Adjusted Life Years)	40-59years
1997	340.3	0.25	339.82	340.79	global	male	DALYs (Disability-Adjusted Life Years)	40-59years
1998	340.09	0.24	339.61	340.57	global	male	DALYs (Disability-Adjusted Life Years)	40-59years
1999	339.81	0.24	339.33	340.28	global	male	DALYs (Disability-Adjusted Life Years)	40-59years
2000	339.84	0.24	339.37	340.31	global	male	DALYs (Disability-Adjusted Life Years)	40-59years
2001	339.68	0.24	339.22	340.14	global	male	DALYs (Disability-Adjusted Life Years)	40-59years
2002	339.86	0.23	339.41	340.32	global	male	DALYs (Disability-Adjusted Life Years)	40-59years
2003	339.98	0.23	339.53	340.43	global	male	DALYs (Disability-Adjusted Life Years)	40-59years
2004	340.17	0.23	339.72	340.61	global	male	DALYs (Disability-Adjusted Life Years)	40-59years
2005	340.39	0.22	339.95	340.82	global	male	DALYs (Disability-Adjusted Life Years)	40-59years
2006	341.07	0.22	340.64	341.51	global	male	DALYs (Disability-Adjusted Life Years)	40-59years
2007	342.06	0.22	341.63	342.48	global	male	DALYs (Disability-Adjusted Life Years)	40-59years
2008	343.15	0.22	342.72	343.57	global	male	DALYs (Disability-Adjusted Life Years)	40-59years
2009	344.17	0.21	343.75	344.58	global	male	DALYs (Disability-Adjusted Life Years)	40-59years
2010	344.81	0.21	344.4	345.23	global	male	DALYs (Disability-Adjusted Life Years)	40-59years
2011	345.16	0.21	344.75	345.57	global	male	DALYs (Disability-Adjusted Life Years)	40-59years
2012	345.39	0.21	344.99	345.8	global	male	DALYs (Disability-Adjusted Life Years)	40-59years
2013	345.47	0.21	345.07	345.87	global	male	DALYs (Disability-Adjusted Life Years)	40-59years
2014	345.47	0.2	345.07	345.87	global	male	DALYs (Disability-Adjusted Life Years)	40-59years
2015	345.4	0.2	345	345.8	global	male	DALYs (Disability-Adjusted Life Years)	40-59years
2016	345.02	0.2	344.62	345.41	global	male	DALYs (Disability-Adjusted Life Years)	40-59years
2017	344.6	0.2	344.21	344.99	global	male	DALYs (Disability-Adjusted Life Years)	40-59years
2018	344.39	0.2	344.01	344.78	global	male	DALYs (Disability-Adjusted Life Years)	40-59years
2019	344.49	0.2	344.11	344.88	global	male	DALYs (Disability-Adjusted Life Years)	40-59years
2020	345.21	0.2	344.82	345.59	global	male	DALYs (Disability-Adjusted Life Years)	40-59years
2021	344.46	0.2	344.08	344.84	global	male	DALYs (Disability-Adjusted Life Years)	40-59years
2022	344.56	3.19	338.3	350.81	global	male	DALYs (Disability-Adjusted Life Years)	40-59years
2023	344.43	4.68	335.25	353.61	global	male	DALYs (Disability-Adjusted Life Years)	40-59years
2024	344.28	6.58	331.38	357.18	global	male	DALYs (Disability-Adjusted Life Years)	40-59years
2025	344.12	8.8	326.88	361.35	global	male	DALYs (Disability-Adjusted Life Years)	40-59years
2026	343.91	11.3	321.77	366.05	global	male	DALYs (Disability-Adjusted Life Years)	40-59years
2027	343.7	14.07	316.12	371.27	global	male	DALYs (Disability-Adjusted Life Years)	40-59years
2028	343.48	17.08	309.99	376.96	global	male	DALYs (Disability-Adjusted Life Years)	40-59years
2029	343.26	20.31	303.44	383.07	global	male	DALYs (Disability-Adjusted Life Years)	40-59years
2030	343.03	23.75	296.48	389.59	global	male	DALYs (Disability-Adjusted Life Years)	40-59years
2031	342.8	27.41	289.08	396.52	global	male	DALYs (Disability-Adjusted Life Years)	40-59years
2032	342.56	31.28	281.26	403.87	global	male	DALYs (Disability-Adjusted Life Years)	40-59years
2033	342.33	35.35	273.04	411.62	global	male	DALYs (Disability-Adjusted Life Years)	40-59years
2034	342.11	39.62	264.44	419.77	global	male	DALYs (Disability-Adjusted Life Years)	40-59years
2035	341.88	44.09	255.47	428.3	global	male	DALYs (Disability-Adjusted Life Years)	40-59years
2036	341.66	48.75	246.12	437.2	global	male	DALYs (Disability-Adjusted Life Years)	40-59years
2037	341.44	53.6	236.38	446.5	global	male	DALYs (Disability-Adjusted Life Years)	40-59years
2038	341.21	58.64	226.27	456.15	global	male	DALYs (Disability-Adjusted Life Years)	40-59years
2039	340.99	63.86	215.82	466.16	global	male	DALYs (Disability-Adjusted Life Years)	40-59years
2040	340.77	69.25	205.04	476.49	global	male	DALYs (Disability-Adjusted Life Years)	40-59years
2041	340.54	74.8	193.94	487.14	global	male	DALYs (Disability-Adjusted Life Years)	40-59years
2042	340.32	80.5	182.54	498.1	global	male	DALYs (Disability-Adjusted Life Years)	40-59years
2043	340.1	86.36	170.84	509.36	global	male	DALYs (Disability-Adjusted Life Years)	40-59years
2044	339.88	92.36	158.85	520.9	global	male	DALYs (Disability-Adjusted Life Years)	40-59years
2045	339.65	98.51	146.59	532.72	global	male	DALYs (Disability-Adjusted Life Years)	40-59years
2046	339.43	104.79	134.05	544.81	global	male	DALYs (Disability-Adjusted Life Years)	40-59years
2047	339.21	111.2	121.26	557.16	global	male	DALYs (Disability-Adjusted Life Years)	40-59years
2048	338.99	117.74	108.21	569.76	global	male	DALYs (Disability-Adjusted Life Years)	40-59years
2049	338.76	124.41	94.92	582.61	global	male	DALYs (Disability-Adjusted Life Years)	40-59years
2050	338.54	131.21	81.38	595.7	global	male	DALYs (Disability-Adjusted Life Years)	40-59years
1990	180.59	0.29	180.01	181.16	global	male	DALYs (Disability-Adjusted Life Years)	60-79years
1991	180.51	0.28	179.95	181.06	global	male	DALYs (Disability-Adjusted Life Years)	60-79years
1992	180.55	0.28	180	181.1	global	male	DALYs (Disability-Adjusted Life Years)	60-79years
1993	180.68	0.28	180.13	181.22	global	male	DALYs (Disability-Adjusted Life Years)	60-79years
1994	180.71	0.28	180.17	181.25	global	male	DALYs (Disability-Adjusted Life Years)	60-79years
1995	180.78	0.27	180.25	181.32	global	male	DALYs (Disability-Adjusted Life Years)	60-79years
1996	180.73	0.27	180.2	181.26	global	male	DALYs (Disability-Adjusted Life Years)	60-79years
1997	180.47	0.27	179.95	180.99	global	male	DALYs (Disability-Adjusted Life Years)	60-79years
1998	180.22	0.26	179.7	180.74	global	male	DALYs (Disability-Adjusted Life Years)	60-79years
1999	179.92	0.26	179.41	180.43	global	male	DALYs (Disability-Adjusted Life Years)	60-79years
2000	179.91	0.26	179.4	180.41	global	male	DALYs (Disability-Adjusted Life Years)	60-79years
2001	180.01	0.26	179.5	180.51	global	male	DALYs (Disability-Adjusted Life Years)	60-79years
2002	180.25	0.25	179.75	180.75	global	male	DALYs (Disability-Adjusted Life Years)	60-79years
2003	180.71	0.25	180.22	181.21	global	male	DALYs (Disability-Adjusted Life Years)	60-79years
2004	181.18	0.25	180.69	181.68	global	male	DALYs (Disability-Adjusted Life Years)	60-79years
2005	181.72	0.25	181.23	182.21	global	male	DALYs (Disability-Adjusted Life Years)	60-79years
2006	182.28	0.25	181.8	182.77	global	male	DALYs (Disability-Adjusted Life Years)	60-79years
2007	183.04	0.25	182.56	183.53	global	male	DALYs (Disability-Adjusted Life Years)	60-79years
2008	183.88	0.24	183.41	184.36	global	male	DALYs (Disability-Adjusted Life Years)	60-79years
2009	184.58	0.24	184.11	185.05	global	male	DALYs (Disability-Adjusted Life Years)	60-79years
2010	185.04	0.24	184.58	185.5	global	male	DALYs (Disability-Adjusted Life Years)	60-79years
2011	185.46	0.23	185.01	185.92	global	male	DALYs (Disability-Adjusted Life Years)	60-79years
2012	185.99	0.23	185.54	186.44	global	male	DALYs (Disability-Adjusted Life Years)	60-79years
2013	186.41	0.23	185.96	186.85	global	male	DALYs (Disability-Adjusted Life Years)	60-79years
2014	186.87	0.22	186.44	187.31	global	male	DALYs (Disability-Adjusted Life Years)	60-79years
2015	187.02	0.22	186.59	187.45	global	male	DALYs (Disability-Adjusted Life Years)	60-79years
2016	187.04	0.21	186.62	187.46	global	male	DALYs (Disability-Adjusted Life Years)	60-79years
2017	187.12	0.21	186.7	187.53	global	male	DALYs (Disability-Adjusted Life Years)	60-79years
2018	187.19	0.21	186.78	187.6	global	male	DALYs (Disability-Adjusted Life Years)	60-79years
2019	187.32	0.21	186.92	187.73	global	male	DALYs (Disability-Adjusted Life Years)	60-79years
2020	187.56	0.2	187.16	187.96	global	male	DALYs (Disability-Adjusted Life Years)	60-79years
2021	187.7	0.2	187.3	188.09	global	male	DALYs (Disability-Adjusted Life Years)	60-79years
2022	187.78	1.94	183.98	191.58	global	male	DALYs (Disability-Adjusted Life Years)	60-79years
2023	187.85	2.79	182.38	193.32	global	male	DALYs (Disability-Adjusted Life Years)	60-79years
2024	187.89	3.89	180.27	195.51	global	male	DALYs (Disability-Adjusted Life Years)	60-79years
2025	187.92	5.18	177.77	198.07	global	male	DALYs (Disability-Adjusted Life Years)	60-79years
2026	187.93	6.64	174.91	200.95	global	male	DALYs (Disability-Adjusted Life Years)	60-79years
2027	187.93	8.27	171.72	204.14	global	male	DALYs (Disability-Adjusted Life Years)	60-79years
2028	187.93	10.04	168.24	207.61	global	male	DALYs (Disability-Adjusted Life Years)	60-79years
2029	187.91	11.95	164.49	211.34	global	male	DALYs (Disability-Adjusted Life Years)	60-79years
2030	187.89	13.99	160.48	215.3	global	male	DALYs (Disability-Adjusted Life Years)	60-79years
2031	187.87	16.15	156.22	219.51	global	male	DALYs (Disability-Adjusted Life Years)	60-79years
2032	187.84	18.43	151.71	223.97	global	male	DALYs (Disability-Adjusted Life Years)	60-79years
2033	187.8	20.84	146.96	228.64	global	male	DALYs (Disability-Adjusted Life Years)	60-79years
2034	187.77	23.36	141.99	233.54	global	male	DALYs (Disability-Adjusted Life Years)	60-79years
2035	187.73	25.98	136.8	238.65	global	male	DALYs (Disability-Adjusted Life Years)	60-79years
2036	187.69	28.72	131.4	243.97	global	male	DALYs (Disability-Adjusted Life Years)	60-79years
2037	187.65	31.56	125.79	249.5	global	male	DALYs (Disability-Adjusted Life Years)	60-79years
2038	187.61	34.5	119.99	255.23	global	male	DALYs (Disability-Adjusted Life Years)	60-79years
2039	187.57	37.54	113.99	261.14	global	male	DALYs (Disability-Adjusted Life Years)	60-79years
2040	187.53	40.67	107.81	267.24	global	male	DALYs (Disability-Adjusted Life Years)	60-79years
2041	187.49	43.89	101.46	273.52	global	male	DALYs (Disability-Adjusted Life Years)	60-79years
2042	187.45	47.2	94.93	279.97	global	male	DALYs (Disability-Adjusted Life Years)	60-79years
2043	187.41	50.6	88.24	286.58	global	male	DALYs (Disability-Adjusted Life Years)	60-79years
2044	187.37	54.07	81.39	293.35	global	male	DALYs (Disability-Adjusted Life Years)	60-79years
2045	187.33	57.63	74.38	300.28	global	male	DALYs (Disability-Adjusted Life Years)	60-79years
2046	187.29	61.26	67.21	307.37	global	male	DALYs (Disability-Adjusted Life Years)	60-79years
2047	187.25	64.97	59.9	314.6	global	male	DALYs (Disability-Adjusted Life Years)	60-79years
2048	187.21	68.76	52.45	321.97	global	male	DALYs (Disability-Adjusted Life Years)	60-79years
2049	187.17	72.61	44.85	329.49	global	male	DALYs (Disability-Adjusted Life Years)	60-79years
2050	187.13	76.54	37.11	337.15	global	male	DALYs (Disability-Adjusted Life Years)	60-79years
1990	55.23	0.46	54.33	56.12	global	male	DALYs (Disability-Adjusted Life Years)	80+years
1991	55.44	0.41	54.63	56.25	global	male	DALYs (Disability-Adjusted Life Years)	80+years
1992	55.61	0.4	54.82	56.39	global	male	DALYs (Disability-Adjusted Life Years)	80+years
1993	55.71	0.39	54.94	56.48	global	male	DALYs (Disability-Adjusted Life Years)	80+years
1994	55.93	0.39	55.16	56.69	global	male	DALYs (Disability-Adjusted Life Years)	80+years
1995	56.02	0.39	55.26	56.78	global	male	DALYs (Disability-Adjusted Life Years)	80+years
1996	56.18	0.38	55.43	56.94	global	male	DALYs (Disability-Adjusted Life Years)	80+years
1997	56.33	0.38	55.58	57.08	global	male	DALYs (Disability-Adjusted Life Years)	80+years
1998	56.36	0.38	55.61	57.1	global	male	DALYs (Disability-Adjusted Life Years)	80+years
1999	56.37	0.38	55.63	57.11	global	male	DALYs (Disability-Adjusted Life Years)	80+years
2000	56.47	0.37	55.74	57.2	global	male	DALYs (Disability-Adjusted Life Years)	80+years
2001	56.63	0.37	55.91	57.35	global	male	DALYs (Disability-Adjusted Life Years)	80+years
2002	56.8	0.36	56.09	57.51	global	male	DALYs (Disability-Adjusted Life Years)	80+years
2003	57.05	0.36	56.35	57.75	global	male	DALYs (Disability-Adjusted Life Years)	80+years
2004	57.24	0.35	56.55	57.93	global	male	DALYs (Disability-Adjusted Life Years)	80+years
2005	57.43	0.35	56.75	58.11	global	male	DALYs (Disability-Adjusted Life Years)	80+years
2006	57.66	0.34	56.99	58.33	global	male	DALYs (Disability-Adjusted Life Years)	80+years
2007	57.9	0.34	57.24	58.55	global	male	DALYs (Disability-Adjusted Life Years)	80+years
2008	58.23	0.33	57.58	58.87	global	male	DALYs (Disability-Adjusted Life Years)	80+years
2009	58.56	0.33	57.93	59.2	global	male	DALYs (Disability-Adjusted Life Years)	80+years
2010	58.88	0.32	58.25	59.51	global	male	DALYs (Disability-Adjusted Life Years)	80+years
2011	59.22	0.32	58.6	59.84	global	male	DALYs (Disability-Adjusted Life Years)	80+years
2012	59.58	0.31	58.97	60.2	global	male	DALYs (Disability-Adjusted Life Years)	80+years
2013	60	0.31	59.4	60.61	global	male	DALYs (Disability-Adjusted Life Years)	80+years
2014	60.3	0.31	59.7	60.9	global	male	DALYs (Disability-Adjusted Life Years)	80+years
2015	60.6	0.3	60.01	61.19	global	male	DALYs (Disability-Adjusted Life Years)	80+years
2016	60.84	0.3	60.25	61.42	global	male	DALYs (Disability-Adjusted Life Years)	80+years
2017	61.03	0.29	60.45	61.6	global	male	DALYs (Disability-Adjusted Life Years)	80+years
2018	61.24	0.29	60.67	61.81	global	male	DALYs (Disability-Adjusted Life Years)	80+years
2019	61.4	0.29	60.84	61.97	global	male	DALYs (Disability-Adjusted Life Years)	80+years
2020	61.47	0.29	60.91	62.03	global	male	DALYs (Disability-Adjusted Life Years)	80+years
2021	61.63	0.3	61.05	62.21	global	male	DALYs (Disability-Adjusted Life Years)	80+years
2022	61.71	1.15	59.44	63.97	global	male	DALYs (Disability-Adjusted Life Years)	80+years
2023	61.81	1.54	58.79	64.83	global	male	DALYs (Disability-Adjusted Life Years)	80+years
2024	61.91	2.04	57.92	65.91	global	male	DALYs (Disability-Adjusted Life Years)	80+years
2025	62.02	2.63	56.87	67.16	global	male	DALYs (Disability-Adjusted Life Years)	80+years
2026	62.12	3.29	55.66	68.58	global	male	DALYs (Disability-Adjusted Life Years)	80+years
2027	62.22	4.04	54.3	70.13	global	male	DALYs (Disability-Adjusted Life Years)	80+years
2028	62.32	4.85	52.82	71.82	global	male	DALYs (Disability-Adjusted Life Years)	80+years
2029	62.42	5.72	51.21	73.62	global	male	DALYs (Disability-Adjusted Life Years)	80+years
2030	62.52	6.65	49.49	75.54	global	male	DALYs (Disability-Adjusted Life Years)	80+years
2031	62.62	7.63	47.67	77.56	global	male	DALYs (Disability-Adjusted Life Years)	80+years
2032	62.71	8.66	45.74	79.69	global	male	DALYs (Disability-Adjusted Life Years)	80+years
2033	62.81	9.75	43.71	81.92	global	male	DALYs (Disability-Adjusted Life Years)	80+years
2034	62.91	10.88	41.59	84.24	global	male	DALYs (Disability-Adjusted Life Years)	80+years
2035	63.01	12.06	39.38	86.65	global	male	DALYs (Disability-Adjusted Life Years)	80+years
2036	63.11	13.28	37.07	89.15	global	male	DALYs (Disability-Adjusted Life Years)	80+years
2037	63.21	14.55	34.69	91.74	global	male	DALYs (Disability-Adjusted Life Years)	80+years
2038	63.31	15.87	32.22	94.41	global	male	DALYs (Disability-Adjusted Life Years)	80+years
2039	63.41	17.22	29.66	97.16	global	male	DALYs (Disability-Adjusted Life Years)	80+years
2040	63.51	18.61	27.03	99.99	global	male	DALYs (Disability-Adjusted Life Years)	80+years
2041	63.61	20.05	24.32	102.91	global	male	DALYs (Disability-Adjusted Life Years)	80+years
2042	63.71	21.52	21.53	105.9	global	male	DALYs (Disability-Adjusted Life Years)	80+years
2043	63.81	23.03	18.67	108.96	global	male	DALYs (Disability-Adjusted Life Years)	80+years
2044	63.91	24.58	15.73	112.1	global	male	DALYs (Disability-Adjusted Life Years)	80+years
2045	64.02	26.17	12.72	115.31	global	male	DALYs (Disability-Adjusted Life Years)	80+years
2046	64.12	27.8	9.64	118.6	global	male	DALYs (Disability-Adjusted Life Years)	80+years
2047	64.22	29.46	6.48	121.95	global	male	DALYs (Disability-Adjusted Life Years)	80+years
2048	64.32	31.15	3.26	125.38	global	male	DALYs (Disability-Adjusted Life Years)	80+years
2049	64.42	32.88	-0.03	128.87	global	male	DALYs (Disability-Adjusted Life Years)	80+years
2050	64.52	34.65	-3.39	132.44	global	male	DALYs (Disability-Adjusted Life Years)	80+years
1990	309.39	0.15	309.09	309.69	global	male	Prevalence	10-39years
1991	309.47	0.15	309.17	309.76	global	male	Prevalence	10-39years
1992	309.48	0.15	309.19	309.78	global	male	Prevalence	10-39years
1993	309.45	0.15	309.16	309.74	global	male	Prevalence	10-39years
1994	309.4	0.15	309.12	309.69	global	male	Prevalence	10-39years
1995	309.33	0.15	309.05	309.62	global	male	Prevalence	10-39years
1996	309.13	0.15	308.85	309.41	global	male	Prevalence	10-39years
1997	308.8	0.14	308.51	309.08	global	male	Prevalence	10-39years
1998	308.44	0.14	308.16	308.72	global	male	Prevalence	10-39years
1999	308.15	0.14	307.87	308.43	global	male	Prevalence	10-39years
2000	307.99	0.14	307.71	308.26	global	male	Prevalence	10-39years
2001	307.89	0.14	307.62	308.17	global	male	Prevalence	10-39years
2002	307.78	0.14	307.5	308.05	global	male	Prevalence	10-39years
2003	307.65	0.14	307.38	307.92	global	male	Prevalence	10-39years
2004	307.54	0.14	307.27	307.81	global	male	Prevalence	10-39years
2005	307.49	0.14	307.22	307.76	global	male	Prevalence	10-39years
2006	307.68	0.14	307.42	307.95	global	male	Prevalence	10-39years
2007	308.15	0.14	307.88	308.42	global	male	Prevalence	10-39years
2008	308.71	0.14	308.44	308.97	global	male	Prevalence	10-39years
2009	309.18	0.13	308.92	309.44	global	male	Prevalence	10-39years
2010	309.37	0.13	309.11	309.63	global	male	Prevalence	10-39years
2011	309.33	0.13	309.07	309.59	global	male	Prevalence	10-39years
2012	309.25	0.13	308.99	309.51	global	male	Prevalence	10-39years
2013	309.16	0.13	308.9	309.41	global	male	Prevalence	10-39years
2014	309.03	0.13	308.77	309.29	global	male	Prevalence	10-39years
2015	308.85	0.13	308.59	309.1	global	male	Prevalence	10-39years
2016	308.57	0.13	308.31	308.82	global	male	Prevalence	10-39years
2017	308.24	0.13	307.98	308.49	global	male	Prevalence	10-39years
2018	307.99	0.13	307.74	308.24	global	male	Prevalence	10-39years
2019	307.96	0.13	307.71	308.21	global	male	Prevalence	10-39years
2020	308.67	0.13	308.42	308.92	global	male	Prevalence	10-39years
2021	308.02	0.13	307.77	308.27	global	male	Prevalence	10-39years
2022	307.73	2.29	303.23	312.23	global	male	Prevalence	10-39years
2023	307.49	3.44	300.74	314.23	global	male	Prevalence	10-39years
2024	307.24	4.9	297.63	316.85	global	male	Prevalence	10-39years
2025	306.98	6.6	294.05	319.91	global	male	Prevalence	10-39years
2026	306.7	8.49	290.05	323.34	global	male	Prevalence	10-39years
2027	306.42	10.58	285.69	327.15	global	male	Prevalence	10-39years
2028	306.16	12.82	281.04	331.28	global	male	Prevalence	10-39years
2029	305.94	15.19	276.16	335.72	global	male	Prevalence	10-39years
2030	305.78	17.7	271.08	340.47	global	male	Prevalence	10-39years
2031	305.68	20.34	265.82	345.55	global	male	Prevalence	10-39years
2032	305.69	23.12	260.37	351.01	global	male	Prevalence	10-39years
2033	305.77	26.03	254.75	356.8	global	male	Prevalence	10-39years
2034	305.93	29.06	248.97	362.9	global	male	Prevalence	10-39years
2035	306.16	32.21	243.02	369.3	global	male	Prevalence	10-39years
2036	306.48	35.49	236.92	376.05	global	male	Prevalence	10-39years
2037	306.91	38.91	230.65	383.18	global	male	Prevalence	10-39years
2038	307.41	42.46	224.19	390.64	global	male	Prevalence	10-39years
2039	307.96	46.14	217.53	398.4	global	male	Prevalence	10-39years
2040	308.55	49.95	210.66	406.45	global	male	Prevalence	10-39years
2041	309.18	53.89	203.56	414.8	global	male	Prevalence	10-39years
2042	309.86	57.98	196.23	423.49	global	male	Prevalence	10-39years
2043	310.57	62.2	188.65	432.49	global	male	Prevalence	10-39years
2044	311.29	66.57	180.81	441.77	global	male	Prevalence	10-39years
2045	312.01	71.08	172.69	451.33	global	male	Prevalence	10-39years
2046	312.73	75.74	164.28	461.17	global	male	Prevalence	10-39years
2047	313.45	80.54	155.58	471.31	global	male	Prevalence	10-39years
2048	314.17	85.5	146.59	481.75	global	male	Prevalence	10-39years
2049	314.89	90.61	137.31	492.48	global	male	Prevalence	10-39years
2050	315.61	95.86	127.73	503.5	global	male	Prevalence	10-39years
1990	528.94	0.34	528.28	529.6	global	male	Prevalence	40-59years
1991	529.4	0.33	528.75	530.05	global	male	Prevalence	40-59years
1992	529.67	0.33	529.03	530.31	global	male	Prevalence	40-59years
1993	529.88	0.32	529.24	530.51	global	male	Prevalence	40-59years
1994	530.05	0.32	529.42	530.68	global	male	Prevalence	40-59years
1995	530.19	0.32	529.57	530.81	global	male	Prevalence	40-59years
1996	530.15	0.31	529.53	530.76	global	male	Prevalence	40-59years
1997	529.86	0.31	529.25	530.46	global	male	Prevalence	40-59years
1998	529.46	0.31	528.86	530.06	global	male	Prevalence	40-59years
1999	529.13	0.3	528.54	529.72	global	male	Prevalence	40-59years
2000	529.01	0.3	528.43	529.6	global	male	Prevalence	40-59years
2001	529.02	0.29	528.44	529.6	global	male	Prevalence	40-59years
2002	529.03	0.29	528.46	529.6	global	male	Prevalence	40-59years
2003	529.05	0.29	528.49	529.62	global	male	Prevalence	40-59years
2004	529.19	0.28	528.64	529.75	global	male	Prevalence	40-59years
2005	529.47	0.28	528.93	530.02	global	male	Prevalence	40-59years
2006	530.29	0.28	529.75	530.83	global	male	Prevalence	40-59years
2007	531.68	0.27	531.15	532.21	global	male	Prevalence	40-59years
2008	533.24	0.27	532.71	533.77	global	male	Prevalence	40-59years
2009	534.57	0.27	534.05	535.09	global	male	Prevalence	40-59years
2010	535.4	0.26	534.89	535.92	global	male	Prevalence	40-59years
2011	535.81	0.26	535.29	536.32	global	male	Prevalence	40-59years
2012	536.22	0.26	535.71	536.73	global	male	Prevalence	40-59years
2013	536.53	0.26	536.02	537.03	global	male	Prevalence	40-59years
2014	536.65	0.25	536.15	537.15	global	male	Prevalence	40-59years
2015	536.47	0.25	535.97	536.96	global	male	Prevalence	40-59years
2016	535.91	0.25	535.42	536.4	global	male	Prevalence	40-59years
2017	535.23	0.25	534.74	535.72	global	male	Prevalence	40-59years
2018	534.8	0.25	534.32	535.29	global	male	Prevalence	40-59years
2019	534.97	0.25	534.49	535.45	global	male	Prevalence	40-59years
2020	536.81	0.24	536.33	537.29	global	male	Prevalence	40-59years
2021	536.39	0.24	535.91	536.86	global	male	Prevalence	40-59years
2022	536.83	4.94	527.15	546.52	global	male	Prevalence	40-59years
2023	537.16	7.27	522.92	551.4	global	male	Prevalence	40-59years
2024	537.47	10.22	517.43	557.5	global	male	Prevalence	40-59years
2025	537.75	13.68	510.94	564.57	global	male	Prevalence	40-59years
2026	537.99	17.59	503.52	572.46	global	male	Prevalence	40-59years
2027	538.2	21.93	495.22	581.19	global	male	Prevalence	40-59years
2028	538.41	26.65	486.18	590.64	global	male	Prevalence	40-59years
2029	538.62	31.72	476.45	600.79	global	male	Prevalence	40-59years
2030	538.83	37.13	466.06	611.6	global	male	Prevalence	40-59years
2031	539.02	42.88	454.98	623.07	global	male	Prevalence	40-59years
2032	539.21	48.98	443.21	635.22	global	male	Prevalence	40-59years
2033	539.41	55.42	430.79	648.03	global	male	Prevalence	40-59years
2034	539.61	62.18	417.75	661.48	global	male	Prevalence	40-59years
2035	539.82	69.25	404.09	675.55	global	male	Prevalence	40-59years
2036	540.03	76.65	389.8	690.26	global	male	Prevalence	40-59years
2037	540.24	84.37	374.88	705.61	global	male	Prevalence	40-59years
2038	540.45	92.4	359.35	721.56	global	male	Prevalence	40-59years
2039	540.67	100.73	343.24	738.09	global	male	Prevalence	40-59years
2040	540.88	109.34	326.58	755.18	global	male	Prevalence	40-59years
2041	541.09	118.23	309.37	772.81	global	male	Prevalence	40-59years
2042	541.3	127.38	291.64	790.96	global	male	Prevalence	40-59years
2043	541.51	136.79	273.4	809.62	global	male	Prevalence	40-59years
2044	541.72	146.46	254.67	828.77	global	male	Prevalence	40-59years
2045	541.93	156.36	235.47	848.4	global	male	Prevalence	40-59years
2046	542.14	166.51	215.79	868.5	global	male	Prevalence	40-59years
2047	542.36	176.89	195.66	889.05	global	male	Prevalence	40-59years
2048	542.57	187.5	175.08	910.06	global	male	Prevalence	40-59years
2049	542.78	198.33	154.06	931.5	global	male	Prevalence	40-59years
2050	542.99	209.38	132.61	953.37	global	male	Prevalence	40-59years
1990	101.05	0.64	99.8	102.3	global	male	Prevalence	80+years
1991	101.33	0.59	100.18	102.48	global	male	Prevalence	80+years
1992	101.61	0.57	100.49	102.72	global	male	Prevalence	80+years
1993	101.87	0.56	100.77	102.97	global	male	Prevalence	80+years
1994	102.12	0.56	101.04	103.21	global	male	Prevalence	80+years
1995	102.39	0.55	101.31	103.47	global	male	Prevalence	80+years
1996	102.65	0.55	101.58	103.72	global	male	Prevalence	80+years
1997	102.87	0.54	101.8	103.94	global	male	Prevalence	80+years
1998	103.08	0.54	102.01	104.14	global	male	Prevalence	80+years
1999	103.2	0.54	102.15	104.26	global	male	Prevalence	80+years
2000	103.36	0.53	102.32	104.4	global	male	Prevalence	80+years
2001	103.65	0.52	102.62	104.67	global	male	Prevalence	80+years
2002	104.04	0.51	103.03	105.05	global	male	Prevalence	80+years
2003	104.46	0.51	103.47	105.46	global	male	Prevalence	80+years
2004	104.88	0.5	103.9	105.86	global	male	Prevalence	80+years
2005	105.22	0.49	104.26	106.19	global	male	Prevalence	80+years
2006	105.61	0.48	104.66	106.56	global	male	Prevalence	80+years
2007	106.1	0.47	105.17	107.03	global	male	Prevalence	80+years
2008	106.66	0.47	105.75	107.58	global	male	Prevalence	80+years
2009	107.24	0.46	106.34	108.14	global	male	Prevalence	80+years
2010	107.81	0.45	106.93	108.7	global	male	Prevalence	80+years
2011	108.4	0.44	107.53	109.27	global	male	Prevalence	80+years
2012	109.09	0.44	108.23	109.95	global	male	Prevalence	80+years
2013	109.8	0.43	108.95	110.65	global	male	Prevalence	80+years
2014	110.43	0.43	109.59	111.27	global	male	Prevalence	80+years
2015	110.9	0.42	110.07	111.73	global	male	Prevalence	80+years
2016	111.28	0.42	110.46	112.1	global	male	Prevalence	80+years
2017	111.63	0.41	110.82	112.44	global	male	Prevalence	80+years
2018	111.95	0.41	111.16	112.75	global	male	Prevalence	80+years
2019	112.26	0.4	111.47	113.05	global	male	Prevalence	80+years
2020	112.47	0.4	111.69	113.26	global	male	Prevalence	80+years
2021	112.9	0.41	112.1	113.7	global	male	Prevalence	80+years
2022	113.05	1.93	109.26	116.84	global	male	Prevalence	80+years
2023	113.31	2.61	108.2	118.42	global	male	Prevalence	80+years
2024	113.57	3.48	106.74	120.39	global	male	Prevalence	80+years
2025	113.82	4.52	104.97	122.68	global	male	Prevalence	80+years
2026	114.08	5.7	102.92	125.25	global	male	Prevalence	80+years
2027	114.34	7.01	100.6	128.08	global	male	Prevalence	80+years
2028	114.6	8.45	98.05	131.15	global	male	Prevalence	80+years
2029	114.86	9.99	95.28	134.43	global	male	Prevalence	80+years
2030	115.11	11.63	92.31	137.92	global	male	Prevalence	80+years
2031	115.37	13.38	89.15	141.6	global	male	Prevalence	80+years
2032	115.63	15.22	85.8	145.47	global	male	Prevalence	80+years
2033	115.89	17.16	82.26	149.52	global	male	Prevalence	80+years
2034	116.15	19.18	78.56	153.75	global	male	Prevalence	80+years
2035	116.41	21.29	74.68	158.15	global	male	Prevalence	80+years
2036	116.68	23.49	70.64	162.71	global	male	Prevalence	80+years
2037	116.94	25.76	66.44	167.43	global	male	Prevalence	80+years
2038	117.2	28.12	62.09	172.31	global	male	Prevalence	80+years
2039	117.47	30.55	57.58	177.35	global	male	Prevalence	80+years
2040	117.73	33.06	52.93	182.53	global	male	Prevalence	80+years
2041	117.99	35.65	48.12	187.87	global	male	Prevalence	80+years
2042	118.26	38.31	43.18	193.34	global	male	Prevalence	80+years
2043	118.53	41.04	38.09	198.96	global	male	Prevalence	80+years
2044	118.79	43.85	32.86	204.73	global	male	Prevalence	80+years
2045	119.06	46.72	27.49	210.63	global	male	Prevalence	80+years
2046	119.33	49.66	21.99	216.67	global	male	Prevalence	80+years
2047	119.6	52.68	16.35	222.84	global	male	Prevalence	80+years
2048	119.86	55.76	10.57	229.15	global	male	Prevalence	80+years
2049	120.13	58.91	4.67	235.6	global	male	Prevalence	80+years
2050	120.4	62.13	-1.37	242.18	global	male	Prevalence	80+years
1990	300.3	0.38	299.55	301.04	global	male	Prevalence	60-79years
1991	300.21	0.37	299.48	300.94	global	male	Prevalence	60-79years
1992	300.18	0.37	299.46	300.9	global	male	Prevalence	60-79years
1993	300.2	0.36	299.49	300.91	global	male	Prevalence	60-79years
1994	300.29	0.36	299.59	301	global	male	Prevalence	60-79years
1995	300.32	0.36	299.62	301.02	global	male	Prevalence	60-79years
1996	300.17	0.35	299.48	300.86	global	male	Prevalence	60-79years
1997	299.83	0.35	299.15	300.51	global	male	Prevalence	60-79years
1998	299.43	0.34	298.75	300.1	global	male	Prevalence	60-79years
1999	299.13	0.34	298.47	299.8	global	male	Prevalence	60-79years
2000	299.04	0.34	298.38	299.71	global	male	Prevalence	60-79years
2001	299.22	0.33	298.56	299.87	global	male	Prevalence	60-79years
2002	299.6	0.33	298.95	300.25	global	male	Prevalence	60-79years
2003	300.28	0.33	299.64	300.93	global	male	Prevalence	60-79years
2004	301.06	0.33	300.42	301.7	global	male	Prevalence	60-79years
2005	301.87	0.33	301.23	302.5	global	male	Prevalence	60-79years
2006	302.78	0.32	302.15	303.42	global	male	Prevalence	60-79years
2007	303.99	0.32	303.36	304.61	global	male	Prevalence	60-79years
2008	305.26	0.32	304.64	305.88	global	male	Prevalence	60-79years
2009	306.46	0.31	305.85	307.07	global	male	Prevalence	60-79years
2010	307.17	0.31	306.57	307.77	global	male	Prevalence	60-79years
2011	307.85	0.3	307.25	308.44	global	male	Prevalence	60-79years
2012	308.56	0.3	307.98	309.15	global	male	Prevalence	60-79years
2013	309.29	0.29	308.72	309.86	global	male	Prevalence	60-79years
2014	309.9	0.29	309.34	310.47	global	male	Prevalence	60-79years
2015	310.3	0.28	309.74	310.85	global	male	Prevalence	60-79years
2016	310.48	0.28	309.94	311.03	global	male	Prevalence	60-79years
2017	310.61	0.27	310.08	311.15	global	male	Prevalence	60-79years
2018	310.79	0.27	310.26	311.33	global	male	Prevalence	60-79years
2019	311.12	0.27	310.6	311.65	global	male	Prevalence	60-79years
2020	311.95	0.26	311.43	312.47	global	male	Prevalence	60-79years
2021	312.28	0.26	311.77	312.8	global	male	Prevalence	60-79years
2022	312.64	3.15	306.47	318.81	global	male	Prevalence	60-79years
2023	312.98	4.55	304.05	321.91	global	male	Prevalence	60-79years
2024	313.29	6.36	300.82	325.76	global	male	Prevalence	60-79years
2025	313.57	8.49	296.93	330.22	global	male	Prevalence	60-79years
2026	313.83	10.91	292.45	335.22	global	male	Prevalence	60-79years
2027	314.08	13.6	287.42	340.74	global	male	Prevalence	60-79years
2028	314.31	16.54	281.89	346.74	global	male	Prevalence	60-79years
2029	314.54	19.7	275.92	353.16	global	male	Prevalence	60-79years
2030	314.77	23.08	269.52	360.01	global	male	Prevalence	60-79years
2031	314.98	26.68	262.69	367.27	global	male	Prevalence	60-79years
2032	315.18	30.49	255.43	374.94	global	male	Prevalence	60-79years
2033	315.38	34.5	247.77	383	global	male	Prevalence	60-79years
2034	315.58	38.7	239.72	391.43	global	male	Prevalence	60-79years
2035	315.77	43.1	231.29	400.24	global	male	Prevalence	60-79years
2036	315.96	47.68	222.5	409.42	global	male	Prevalence	60-79years
2037	316.15	52.45	213.35	418.95	global	male	Prevalence	60-79years
2038	316.34	57.4	203.84	428.84	global	male	Prevalence	60-79years
2039	316.53	62.52	194	439.06	global	male	Prevalence	60-79years
2040	316.72	67.8	183.84	449.6	global	male	Prevalence	60-79years
2041	316.91	73.24	173.37	460.46	global	male	Prevalence	60-79years
2042	317.11	78.84	162.59	471.63	global	male	Prevalence	60-79years
2043	317.3	84.59	151.51	483.08	global	male	Prevalence	60-79years
2044	317.49	90.48	140.14	494.83	global	male	Prevalence	60-79years
2045	317.68	96.52	128.5	506.86	global	male	Prevalence	60-79years
2046	317.87	102.71	116.57	519.17	global	male	Prevalence	60-79years
2047	318.06	109.03	104.38	531.75	global	male	Prevalence	60-79years
2048	318.26	115.48	91.92	544.6	global	male	Prevalence	60-79years
2049	318.45	122.07	79.2	557.7	global	male	Prevalence	60-79years
2050	318.64	128.79	66.22	571.06	global	male	Prevalence	60-79years
1990	243.64	0.16	243.33	243.96	china	both	DALYs (Disability-Adjusted Life Years)	all
1991	243.59	0.16	243.29	243.89	china	both	DALYs (Disability-Adjusted Life Years)	all
1992	243.74	0.15	243.44	244.04	china	both	DALYs (Disability-Adjusted Life Years)	all
1993	243.74	0.15	243.44	244.03	china	both	DALYs (Disability-Adjusted Life Years)	all
1994	243.85	0.15	243.56	244.14	china	both	DALYs (Disability-Adjusted Life Years)	all
1995	243.94	0.15	243.65	244.23	china	both	DALYs (Disability-Adjusted Life Years)	all
1996	243.87	0.15	243.59	244.16	china	both	DALYs (Disability-Adjusted Life Years)	all
1997	243.94	0.15	243.65	244.23	china	both	DALYs (Disability-Adjusted Life Years)	all
1998	243.93	0.14	243.65	244.22	china	both	DALYs (Disability-Adjusted Life Years)	all
1999	244.03	0.14	243.75	244.31	china	both	DALYs (Disability-Adjusted Life Years)	all
2000	244.08	0.14	243.8	244.36	china	both	DALYs (Disability-Adjusted Life Years)	all
2001	244.12	0.14	243.84	244.39	china	both	DALYs (Disability-Adjusted Life Years)	all
2002	244.12	0.14	243.85	244.4	china	both	DALYs (Disability-Adjusted Life Years)	all
2003	244.29	0.14	244.02	244.57	china	both	DALYs (Disability-Adjusted Life Years)	all
2004	244.48	0.14	244.2	244.75	china	both	DALYs (Disability-Adjusted Life Years)	all
2005	244.56	0.14	244.29	244.83	china	both	DALYs (Disability-Adjusted Life Years)	all
2006	244.9	0.14	244.63	245.17	china	both	DALYs (Disability-Adjusted Life Years)	all
2007	245.42	0.14	245.15	245.69	china	both	DALYs (Disability-Adjusted Life Years)	all
2008	246.09	0.14	245.83	246.36	china	both	DALYs (Disability-Adjusted Life Years)	all
2009	246.53	0.14	246.27	246.8	china	both	DALYs (Disability-Adjusted Life Years)	all
2010	246.75	0.14	246.49	247.02	china	both	DALYs (Disability-Adjusted Life Years)	all
2011	246.56	0.13	246.3	246.83	china	both	DALYs (Disability-Adjusted Life Years)	all
2012	246.09	0.13	245.83	246.35	china	both	DALYs (Disability-Adjusted Life Years)	all
2013	245.4	0.13	245.14	245.67	china	both	DALYs (Disability-Adjusted Life Years)	all
2014	244.81	0.13	244.55	245.07	china	both	DALYs (Disability-Adjusted Life Years)	all
2015	244.63	0.13	244.37	244.89	china	both	DALYs (Disability-Adjusted Life Years)	all
2016	245.14	0.13	244.88	245.41	china	both	DALYs (Disability-Adjusted Life Years)	all
2017	246.45	0.13	246.18	246.71	china	both	DALYs (Disability-Adjusted Life Years)	all
2018	248.18	0.14	247.91	248.45	china	both	DALYs (Disability-Adjusted Life Years)	all
2019	250.01	0.14	249.75	250.28	china	both	DALYs (Disability-Adjusted Life Years)	all
2020	253.49	0.14	253.22	253.76	china	both	DALYs (Disability-Adjusted Life Years)	all
2021	253.93	0.14	253.66	254.21	china	both	DALYs (Disability-Adjusted Life Years)	all
2022	256.1	1.24	253.68	258.52	china	both	DALYs (Disability-Adjusted Life Years)	all
2023	257.63	2.22	253.28	261.99	china	both	DALYs (Disability-Adjusted Life Years)	all
2024	259.2	3.46	252.41	265.98	china	both	DALYs (Disability-Adjusted Life Years)	all
2025	260.8	4.9	251.19	270.41	china	both	DALYs (Disability-Adjusted Life Years)	all
2026	262.42	6.52	249.63	275.21	china	both	DALYs (Disability-Adjusted Life Years)	all
2027	264.1	8.32	247.8	280.4	china	both	DALYs (Disability-Adjusted Life Years)	all
2028	265.82	10.27	245.69	285.95	china	both	DALYs (Disability-Adjusted Life Years)	all
2029	267.57	12.38	243.31	291.83	china	both	DALYs (Disability-Adjusted Life Years)	all
2030	269.37	14.63	240.69	298.04	china	both	DALYs (Disability-Adjusted Life Years)	all
2031	271.2	17.03	237.82	304.57	china	both	DALYs (Disability-Adjusted Life Years)	all
2032	273.1	19.57	234.73	311.46	china	both	DALYs (Disability-Adjusted Life Years)	all
2033	275.04	22.27	231.4	318.68	china	both	DALYs (Disability-Adjusted Life Years)	all
2034	277.02	25.1	227.83	326.22	china	both	DALYs (Disability-Adjusted Life Years)	all
2035	279.05	28.07	224.02	334.07	china	both	DALYs (Disability-Adjusted Life Years)	all
2036	281.11	31.19	219.98	342.24	china	both	DALYs (Disability-Adjusted Life Years)	all
[truncated: 685 more rows]
